# Supplementary material for: FOXD1 expression in head and neck squamous carcinoma: a study based on TCGA, GEO and meta-analysis
Source: Biosci Rep. 2021 Jul 28;41(7):BSR20210158. doi: 10.1042/BSR20210158 (PMC8319493; doi:10.1042/BSR20210158)
Supplement: Tables S1-S3 [file BSR-2021-0158_supp1.zip]

Archive with 3 entries (3 files):
- BSR-2021-0158_suppST1.xlsx
- BSR-2021-0158_suppST2.xlsx
- BSR-2021-0158_suppST3.docx
