# Supplementary material for: FOXD1 expression in head and neck squamous carcinoma: a study based on TCGA, GEO and meta-analysis
Source: Biosci Rep. 2021 Jul 28;41(7):BSR20210158. doi: 10.1042/BSR20210158 (PMC8319493; doi:10.1042/BSR20210158)
Supplement: Tables S1-S3 [file BSR-2021-0158_supp1.zip › BSR-2021-0158_suppST1.xlsx]

## Sheet: FOXD1CorrelatedGenes
Table S1. Predicted FOXD1 related genes using LinkedOmics tool
Gene	r value	P-value	FDR (BH)
FOXD1	1	1e-24	1e-20
RPSAP52	0.426425	2.17e-24	1.76e-20
WDR54	0.425728	2.62e-24	1.76e-20
CAMK2N1	0.411962	1.01e-22	5.11e-19
BCAR3	0.408517	2.46e-22	8.33e-19
F3	0.408494	2.48e-22	8.33e-19
PRKCDBP	0.407592	3.12e-22	9e-19
UHRF1BP1	-0.404356	7.11e-22	1.79e-18
VEGFC	0.401479	1.47e-21	3.28e-18
CCBE1	0.400823	1.73e-21	3.48e-18
LGALS1	0.390335	2.27e-20	4.15e-17
NCRNA00152	0.387176	4.83e-20	8.12e-17
EPB41	-0.385835	6.65e-20	1.03e-16
PRDM8	0.384179	9.84e-20	1.36e-16
GPLD1	-0.384045	1.02e-19	1.36e-16
NT5E	0.38361	1.12e-19	1.42e-16
IL11	0.382552	1.44e-19	1.71e-16
PRSS23	0.380597	2.28e-19	2.55e-16
C9orf30	0.380166	2.52e-19	2.67e-16
SERPINE2	0.379226	3.13e-19	3.16e-16
TBC1D4	-0.376662	5.67e-19	5.44e-16
FAM176A	0.375282	7.78e-19	7.13e-16
ST3GAL5	0.373554	1.15e-18	1.01e-15
IKBIP	0.37317	1.26e-18	1.06e-15
PIK3C2B	-0.372516	1.46e-18	1.18e-15
PDPN	0.371636	1.78e-18	1.38e-15
ALDH5A1	-0.370754	2.17e-18	1.62e-15
MGC45800	0.370182	2.47e-18	1.78e-15
LRRC8C	0.369993	2.58e-18	1.79e-15
CSF2	0.369516	2.87e-18	1.93e-15
DCBLD2	0.369221	3.07e-18	2e-15
MT2A	0.36869	3.46e-18	2.18e-15
STX2	0.367053	4.98e-18	3.04e-15
SLC39A13	0.363462	1.1e-17	6.53e-15
SERPINE1	0.362779	1.28e-17	7.37e-15
CNTNAP3	0.362283	1.43e-17	7.99e-15
ITGA5	0.361064	1.86e-17	1.01e-14
CGB	0.359981	2.35e-17	1.25e-14
IL31RA	0.359164	2.81e-17	1.45e-14
SMS	0.359009	2.91e-17	1.46e-14
ANTXR2	0.358643	3.14e-17	1.55e-14
TGFBI	0.355537	6.13e-17	2.94e-14
LOC100270710	0.354543	7.57e-17	3.54e-14
EMP3	0.354452	7.72e-17	3.54e-14
TNFRSF12A	0.353901	8.68e-17	3.89e-14
CD151	0.353729	9e-17	3.95e-14
CDC42EP3	0.352188	1.25e-16	5.28e-14
BMP2	0.352154	1.26e-16	5.28e-14
HLF	-0.351185	1.54e-16	6.34e-14
APLN	0.350604	1.74e-16	7.02e-14
RTTN	0.350247	1.88e-16	7.42e-14
HYI	0.348658	2.61e-16	1.01e-13
RAPGEFL1	-0.346391	4.19e-16	1.57e-13
ACOT9	0.346356	4.22e-16	1.57e-13
FSTL3	0.345886	4.65e-16	1.7e-13
NCOA1	-0.344865	5.73e-16	2.06e-13
EIF2C1	-0.344527	6.15e-16	2.17e-13
MMP10	0.342013	1.03e-15	3.55e-13
RMND5A	-0.341957	1.04e-15	3.55e-13
ILK	0.341723	1.09e-15	3.66e-13
ERBB3	-0.341151	1.22e-15	4.05e-13
DKK3	0.341019	1.26e-15	4.09e-13
FAM123B	-0.339292	1.78e-15	5.7e-13
CTNNAL1	0.338731	2e-15	6.29e-13
NFATC3	-0.338517	2.08e-15	6.46e-13
LRRC8B	-0.337808	2.4e-15	7.34e-13
TRIML2	0.337564	2.52e-15	7.59e-13
ITSN2	-0.337447	2.58e-15	7.65e-13
FRMD5	0.337166	2.73e-15	7.98e-13
ARL4C	0.33685	2.91e-15	8.38e-13
FGF5	0.336635	3.04e-15	8.62e-13
PFN1	0.336102	3.38e-15	9.41e-13
CGB8	0.336057	3.41e-15	9.41e-13
CGB5	0.335122	4.1e-15	1.11e-12
CLCN3	-0.335078	4.14e-15	1.11e-12
LHB	0.334801	4.37e-15	1.16e-12
FST	0.334576	4.57e-15	1.2e-12
TUBB6	0.334231	4.9e-15	1.27e-12
FLRT2	0.333841	5.29e-15	1.35e-12
CCDC64	-0.33323	5.96e-15	1.5e-12
SGEF	-0.332433	6.98e-15	1.74e-12
BCL6	-0.332161	7.36e-15	1.81e-12
FJX1	0.331979	7.63e-15	1.85e-12
EPHX3	-0.331841	7.84e-15	1.88e-12
MGAT5B	0.331538	8.32e-15	1.97e-12
SEMA4A	-0.33102	9.2e-15	2.16e-12
NCK1	-0.330883	9.45e-15	2.19e-12
ELFN2	0.330313	1.06e-14	2.42e-12
ATP13A5	-0.329898	1.15e-14	2.6e-12
CSNK1E	0.329658	1.2e-14	2.69e-12
PTX4	-0.329567	1.22e-14	2.71e-12
TMSB10	0.32845	1.52e-14	3.33e-12
PTRF	0.328325	1.55e-14	3.37e-12
BMP1	0.328184	1.6e-14	3.43e-12
RHOC	0.327132	1.96e-14	4.16e-12
RSBN1L	-0.326134	2.37e-14	4.98e-12
ODF3L1	0.324704	3.12e-14	6.48e-12
MFSD6	-0.324503	3.24e-14	6.62e-12
GGT6	-0.324487	3.25e-14	6.62e-12
KIAA0240	-0.32409	3.51e-14	7.07e-12
SLC16A6	-0.323421	3.98e-14	7.95e-12
GSTO1	0.323051	4.27e-14	8.45e-12
SERPINB6	0.322654	4.61e-14	9.02e-12
ANXA5	0.32249	4.75e-14	9.21e-12
MKL2	-0.321754	5.46e-14	1.05e-11
EPHB6	-0.321516	5.71e-14	1.09e-11
C6orf145	0.321423	5.82e-14	1.1e-11
MBNL3	-0.32133	5.92e-14	1.1e-11
POLR3B	-0.319321	8.63e-14	1.59e-11
SLC25A23	-0.319288	8.69e-14	1.59e-11
KAZ	-0.319242	8.76e-14	1.59e-11
C19orf10	0.319009	9.15e-14	1.65e-11
ADAMTS17	-0.318682	9.73e-14	1.74e-11
HABP4	0.318352	1.03e-13	1.83e-11
PPP2R5B	0.317991	1.11e-13	1.94e-11
NFIA	-0.317832	1.14e-13	1.98e-11
MGC16121	0.31725	1.27e-13	2.19e-11
CHDH	-0.316991	1.33e-13	2.28e-11
IL34	-0.316901	1.36e-13	2.3e-11
FOXP4	-0.31683	1.37e-13	2.31e-11
P4HA2	0.316423	1.48e-13	2.47e-11
KDM2B	-0.316317	1.51e-13	2.5e-11
COL13A1	0.316102	1.57e-13	2.58e-11
MAN1B1	0.315777	1.67e-13	2.71e-11
ARHGAP29	0.315567	1.73e-13	2.8e-11
ANKS1A	-0.31531	1.82e-13	2.91e-11
SGPP2	-0.314744	2.02e-13	3.21e-11
ACADSB	-0.314661	2.05e-13	3.23e-11
NUP210	-0.314343	2.17e-13	3.4e-11
RASSF5	-0.314066	2.29e-13	3.51e-11
REPIN1	-0.314061	2.29e-13	3.51e-11
LOC100216001	0.314011	2.31e-13	3.51e-11
NME7	0.314002	2.31e-13	3.51e-11
HRAS	0.313957	2.33e-13	3.51e-11
CCDC88C	-0.31378	2.41e-13	3.6e-11
MTMR4	-0.312553	3.02e-13	4.46e-11
FKBP1A	0.312528	3.03e-13	4.46e-11
ARID2	-0.31133	3.77e-13	5.51e-11
MYO5C	-0.311224	3.84e-13	5.56e-11
SCG5	0.311194	3.86e-13	5.56e-11
ARSI	0.311112	3.92e-13	5.57e-11
EFNB2	0.311107	3.92e-13	5.57e-11
ARSG	-0.31064	4.27e-13	6.02e-11
LOC284837	-0.310242	4.59e-13	6.43e-11
FHOD1	0.310059	4.74e-13	6.6e-11
GTF3C2	-0.310019	4.78e-13	6.6e-11
CGB7	0.309948	4.84e-13	6.64e-11
PLSCR4	-0.309824	4.95e-13	6.75e-11
NGF	0.30973	5.04e-13	6.81e-11
SAMD12	-0.309688	5.07e-13	6.82e-11
PEX1	-0.309505	5.24e-13	7e-11
TMPRSS11A	-0.309121	5.62e-13	7.46e-11
CTSL1	0.309041	5.7e-13	7.51e-11
TTC22	-0.308889	5.86e-13	7.67e-11
TRAPPC1	0.308833	5.92e-13	7.7e-11
ZMYND8	-0.308515	6.27e-13	8.1e-11
S100A10	0.308249	6.57e-13	8.44e-11
LOC541471	0.307845	7.07e-13	9.02e-11
NSF	-0.307752	7.19e-13	9.11e-11
ATAD2B	-0.307577	7.42e-13	9.35e-11
PHIP	-0.307434	7.61e-13	9.53e-11
E2F2	-0.307375	7.69e-13	9.57e-11
DOC2B	-0.306515	8.97e-13	1.11e-10
FAM169A	0.306458	9.06e-13	1.11e-10
RPRD2	-0.306389	9.17e-13	1.12e-10
NOTCH3	-0.306351	9.23e-13	1.12e-10
KIAA1671	-0.305967	9.89e-13	1.19e-10
RRAS	0.30577	1.02e-12	1.23e-10
CAV1	0.305708	1.04e-12	1.23e-10
ZNF436	-0.305705	1.04e-12	1.23e-10
LARP6	0.305547	1.07e-12	1.26e-10
MT1F	0.305514	1.07e-12	1.26e-10
EEF2K	-0.305353	1.1e-12	1.29e-10
PIK3R3	-0.305191	1.13e-12	1.32e-10
RALGAPA2	-0.305106	1.15e-12	1.32e-10
C11orf17	0.305098	1.15e-12	1.32e-10
TTLL11	0.305039	1.17e-12	1.33e-10
RANBP9	-0.304936	1.19e-12	1.35e-10
KLHL23	-0.304692	1.24e-12	1.4e-10
MACC1	-0.304558	1.27e-12	1.42e-10
SFXN3	0.30431	1.33e-12	1.48e-10
PPARA	-0.303959	1.41e-12	1.56e-10
STAT3	-0.303351	1.57e-12	1.73e-10
DOPEY2	-0.303133	1.63e-12	1.79e-10
WNT7A	0.3028	1.73e-12	1.89e-10
PPP1R3D	-0.302579	1.8e-12	1.95e-10
MT1L	0.302312	1.89e-12	2.03e-10
KCTD17	0.302288	1.89e-12	2.03e-10
STX8	0.30172	2.09e-12	2.23e-10
KIAA1958	-0.301701	2.1e-12	2.23e-10
RGL1	-0.301445	2.2e-12	2.32e-10
TMED9	0.30113	2.32e-12	2.44e-10
BASP1	0.300341	2.66e-12	2.78e-10
ATP6V1A	-0.300091	2.78e-12	2.89e-10
CHPF	0.299974	2.84e-12	2.92e-10
DUSP6	0.299965	2.84e-12	2.92e-10
PDIK1L	-0.299794	2.93e-12	3e-10
ODZ3	0.299732	2.96e-12	3.01e-10
AIDA	0.299578	3.04e-12	3.08e-10
CTSL2	0.29947	3.1e-12	3.11e-10
OCIAD2	0.299469	3.1e-12	3.11e-10
DUSP4	0.299354	3.16e-12	3.16e-10
AREG	0.299202	3.25e-12	3.22e-10
TMSL3	0.299096	3.31e-12	3.27e-10
EPOR	0.299016	3.35e-12	3.28e-10
USP54	-0.299012	3.35e-12	3.28e-10
LCT	-0.298808	3.47e-12	3.38e-10
AGPAT3	-0.298597	3.6e-12	3.49e-10
ASH1L	-0.298079	3.94e-12	3.8e-10
INHBA	0.298002	3.99e-12	3.84e-10
HMGA2	0.297851	4.1e-12	3.92e-10
POLE4	0.297785	4.15e-12	3.94e-10
MYLIP	-0.297697	4.21e-12	3.99e-10
PDLIM7	0.297644	4.25e-12	4e-10
C1QTNF6	0.297394	4.44e-12	4.16e-10
KCNF1	0.296824	4.89e-12	4.57e-10
EPB41L1	-0.296745	4.96e-12	4.61e-10
ATP13A4	-0.29659	5.09e-12	4.71e-10
DFNA5	0.2965	5.17e-12	4.76e-10
TPM1	0.296357	5.3e-12	4.86e-10
ZBED2	0.296213	5.43e-12	4.94e-10
GNG10	0.296208	5.44e-12	4.94e-10
TCEA3	-0.29618	5.46e-12	4.94e-10
SLC13A4	-0.296135	5.51e-12	4.94e-10
B3GAT3	0.296135	5.51e-12	4.94e-10
ACACA	-0.295995	5.64e-12	5.03e-10
SRPX	0.295956	5.68e-12	5.04e-10
PPFIBP2	-0.295859	5.77e-12	5.11e-10
HTR7	0.295811	5.82e-12	5.13e-10
PLSCR3	0.295579	6.06e-12	5.31e-10
ARID1A	-0.295309	6.34e-12	5.54e-10
ICOSLG	-0.295211	6.45e-12	5.6e-10
PRPF4B	-0.295192	6.47e-12	5.6e-10
LRRC55	-0.295157	6.51e-12	5.61e-10
LAMA3	0.294879	6.83e-12	5.86e-10
ICK	-0.2947	7.04e-12	6.01e-10
HEXB	0.294567	7.2e-12	6.12e-10
CFL1	0.294541	7.23e-12	6.13e-10
GRAMD4	-0.29446	7.33e-12	6.19e-10
ANK3	-0.294357	7.46e-12	6.27e-10
LHX1	0.294295	7.54e-12	6.31e-10
CXADR	-0.293989	7.94e-12	6.62e-10
USP7	-0.293772	8.24e-12	6.84e-10
DCBLD1	0.29368	8.37e-12	6.92e-10
PDGFC	0.293218	9.05e-12	7.45e-10
KIAA1217	-0.293014	9.37e-12	7.68e-10
SEMA7A	0.292976	9.43e-12	7.7e-10
MAP3K5	-0.292838	9.66e-12	7.85e-10
LARP4B	-0.292708	9.87e-12	7.99e-10
EPC2	-0.292657	9.96e-12	8.03e-10
DAPK3	0.292502	1.02e-11	8.21e-10
RHOB	0.292364	1.05e-11	8.37e-10
ACOX1	-0.291681	1.17e-11	9.33e-10
CCDC147	0.291674	1.18e-11	9.33e-10
RC3H1	-0.291645	1.18e-11	9.34e-10
ZDHHC23	-0.291577	1.19e-11	9.41e-10
BCMO1	-0.29152	1.21e-11	9.46e-10
RABAC1	0.291187	1.28e-11	9.97e-10
SLC26A1	-0.290968	1.32e-11	1.03e-09
FOXJ1	-0.290879	1.34e-11	1.04e-09
ZNF687	-0.290828	1.35e-11	1.05e-09
LPPR5	0.290779	1.37e-11	1.05e-09
PLBD1	-0.290627	1.4e-11	1.07e-09
PSMD9	0.290556	1.42e-11	1.08e-09
SPOCD1	0.29035	1.47e-11	1.12e-09
DNER	0.290281	1.48e-11	1.13e-09
UBE4B	-0.290121	1.53e-11	1.15e-09
CNOT1	-0.28994	1.57e-11	1.18e-09
C8orf58	0.289818	1.6e-11	1.2e-09
SAMD4A	0.289628	1.66e-11	1.24e-09
TMEM168	-0.289367	1.73e-11	1.29e-09
ZNF711	-0.289031	1.83e-11	1.36e-09
DHCR24	-0.288981	1.85e-11	1.36e-09
SULF2	0.288937	1.86e-11	1.37e-09
ARHGDIA	0.28891	1.87e-11	1.37e-09
RSC1A1	-0.2886	1.97e-11	1.44e-09
GLB1L2	-0.288492	2e-11	1.46e-09
USP6NL	-0.28842	2.03e-11	1.47e-09
STX19	-0.288105	2.13e-11	1.54e-09
FOXA2	0.288002	2.17e-11	1.56e-09
RBM47	-0.287981	2.18e-11	1.56e-09
TSPAN4	0.287917	2.2e-11	1.57e-09
PGF	0.287911	2.2e-11	1.57e-09
ZDHHC21	-0.287824	2.24e-11	1.59e-09
PPP4R4	0.287361	2.42e-11	1.71e-09
PGBD2	-0.287246	2.46e-11	1.74e-09
SLC20A1	0.287201	2.48e-11	1.74e-09
SLC26A9	-0.287194	2.48e-11	1.74e-09
SLC29A2	-0.287132	2.51e-11	1.75e-09
OCA2	-0.287116	2.52e-11	1.75e-09
CITED4	0.287099	2.52e-11	1.75e-09
KIAA0430	-0.287056	2.54e-11	1.75e-09
NAPEPLD	-0.286761	2.67e-11	1.84e-09
PXN	0.286557	2.76e-11	1.89e-09
EPC1	-0.28621	2.92e-11	2e-09
EMP2	-0.286131	2.96e-11	2.02e-09
BCL11A	-0.2861	2.97e-11	2.02e-09
C13orf23	-0.285997	3.03e-11	2.05e-09
IFI27L2	0.285942	3.05e-11	2.06e-09
PLAU	0.285864	3.09e-11	2.08e-09
LAMC2	0.285824	3.11e-11	2.08e-09
AMIGO2	0.285609	3.22e-11	2.15e-09
ZNF512B	-0.285581	3.24e-11	2.16e-09
PCP4L1	-0.285415	3.33e-11	2.21e-09
ILDR1	-0.2851	3.51e-11	2.32e-09
HS3ST6	-0.285067	3.53e-11	2.32e-09
ZNF518A	-0.284908	3.62e-11	2.38e-09
KCTD20	-0.284694	3.75e-11	2.45e-09
CREBBP	-0.284687	3.75e-11	2.45e-09
FOXP2	-0.284552	3.84e-11	2.49e-09
C3orf59	0.284003	4.2e-11	2.72e-09
PLEK2	0.283641	4.45e-11	2.88e-09
CALHM1	-0.283518	4.54e-11	2.93e-09
GAN	-0.283362	4.66e-11	2.99e-09
ARHGEF11	-0.283183	4.8e-11	3.07e-09
C2orf15	-0.283098	4.86e-11	3.1e-09
GRHL1	-0.283007	4.94e-11	3.14e-09
HEATR5B	-0.282975	4.96e-11	3.15e-09
KLB	-0.282935	4.99e-11	3.16e-09
PLEKHG4	-0.282913	5.01e-11	3.16e-09
YIF1A	0.282786	5.12e-11	3.21e-09
SPDYC	-0.282611	5.26e-11	3.3e-09
PSMD13	0.282409	5.44e-11	3.4e-09
MBTD1	-0.282368	5.48e-11	3.41e-09
MNAT1	0.28229	5.55e-11	3.44e-09
ZSCAN16	-0.282274	5.56e-11	3.44e-09
SON	-0.282251	5.58e-11	3.44e-09
FHL2	0.282134	5.69e-11	3.5e-09
NAGS	0.282061	5.76e-11	3.53e-09
CGB2	0.282021	5.79e-11	3.54e-09
C3orf52	0.281923	5.89e-11	3.59e-09
SETD1B	-0.281814	5.99e-11	3.64e-09
KIFC3	0.281304	6.51e-11	3.94e-09
FOXL1	0.281267	6.54e-11	3.95e-09
FBXO9	-0.281255	6.56e-11	3.95e-09
SFTA2	-0.281239	6.57e-11	3.95e-09
PNLDC1	-0.281171	6.65e-11	3.98e-09
ADRA1B	0.28104	6.79e-11	4.05e-09
C3orf58	-0.280888	6.96e-11	4.14e-09
FAM195B	0.280731	7.14e-11	4.23e-09
OGFRL1	-0.280713	7.16e-11	4.23e-09
ABHD5	-0.280552	7.35e-11	4.33e-09
ELF3	-0.280471	7.44e-11	4.37e-09
FEZ1	0.280345	7.59e-11	4.45e-09
FOXN1	-0.280283	7.67e-11	4.48e-09
NFIX	-0.280203	7.77e-11	4.53e-09
TARBP1	-0.280067	7.94e-11	4.61e-09
DUSP5	0.28006	7.95e-11	4.61e-09
SLC25A40	-0.279926	8.12e-11	4.69e-09
SNAI2	0.279746	8.36e-11	4.82e-09
SCYL3	-0.279728	8.39e-11	4.82e-09
TMEM92	0.279646	8.5e-11	4.87e-09
KCTD3	-0.27945	8.77e-11	5.01e-09
TNFRSF6B	0.279414	8.82e-11	5.02e-09
C5orf62	0.27932	8.95e-11	5.09e-09
ARL2	0.279152	9.2e-11	5.21e-09
ALDH3A1	-0.27912	9.25e-11	5.22e-09
SFTA1P	0.278945	9.51e-11	5.36e-09
CD276	0.278777	9.77e-11	5.48e-09
UBN2	-0.278765	9.79e-11	5.48e-09
CYP27B1	0.278421	1.03e-10	5.77e-09
TIAM1	-0.278405	1.04e-10	5.77e-09
SPTBN2	-0.278347	1.05e-10	5.81e-09
AFTPH	-0.27826	1.06e-10	5.88e-09
DYNLT1	0.278131	1.08e-10	5.98e-09
PHC2	0.278063	1.09e-10	6.03e-09
SLC11A2	-0.277697	1.16e-10	6.38e-09
PGD	-0.277394	1.22e-10	6.67e-09
MLL3	-0.2773	1.24e-10	6.76e-09
C21orf63	-0.277104	1.28e-10	6.95e-09
ANXA2	0.276636	1.37e-10	7.46e-09
USP34	-0.276615	1.38e-10	7.46e-09
STOX2	-0.276606	1.38e-10	7.46e-09
TMTC2	-0.276538	1.4e-10	7.52e-09
TCP11L1	0.276495	1.4e-10	7.55e-09
NHLH2	0.276369	1.43e-10	7.69e-09
KLRG2	-0.275999	1.52e-10	8.13e-09
PPP1R14B	0.275894	1.55e-10	8.24e-09
NUP153	-0.275656	1.6e-10	8.54e-09
MRPL17	0.275445	1.66e-10	8.8e-09
MTHFR	-0.275181	1.73e-10	9.15e-09
KLC2	0.275084	1.76e-10	9.27e-09
FLJ11235	-0.275066	1.76e-10	9.27e-09
TNRC6B	-0.274877	1.81e-10	9.51e-09
URB2	-0.274869	1.82e-10	9.51e-09
PSG5	0.27478	1.84e-10	9.62e-09
CD59	0.27474	1.85e-10	9.66e-09
RBM38	-0.274612	1.89e-10	9.82e-09
CFL2	0.2746	1.9e-10	9.82e-09
C10orf84	0.274527	1.92e-10	9.9e-09
DNASE1L3	-0.274518	1.92e-10	9.9e-09
ZNF124	-0.274486	1.93e-10	9.92e-09
ASPHD2	0.274397	1.96e-10	1e-08
TRAPPC10	-0.274306	1.98e-10	1.02e-08
C10orf78	0.274283	1.99e-10	1.02e-08
ITGA3	0.274196	2.02e-10	1.03e-08
BRD4	-0.274149	2.03e-10	1.03e-08
ACVR2A	-0.274082	2.06e-10	1.04e-08
SEMA3G	-0.273938	2.1e-10	1.06e-08
SPATA21	-0.273557	2.23e-10	1.13e-08
RFX1	-0.27354	2.24e-10	1.13e-08
BRPF3	-0.273426	2.28e-10	1.14e-08
DIO1	-0.273388	2.29e-10	1.14e-08
AGPAT4	0.273362	2.3e-10	1.14e-08
PRDM13	-0.273354	2.3e-10	1.14e-08
DSCAM	0.273353	2.3e-10	1.14e-08
DNAJC16	-0.272993	2.44e-10	1.21e-08
DULLARD	0.272857	2.49e-10	1.23e-08
ZBTB7B	-0.272795	2.51e-10	1.24e-08
NCLN	0.272556	2.61e-10	1.28e-08
RNASEL	-0.272251	2.74e-10	1.34e-08
C1orf198	-0.272246	2.74e-10	1.34e-08
C18orf45	-0.272204	2.76e-10	1.35e-08
EPS15L1	-0.271812	2.93e-10	1.42e-08
SEC11A	0.271811	2.93e-10	1.42e-08
FAM90A1	-0.271744	2.96e-10	1.44e-08
PRDX5	0.271694	2.98e-10	1.44e-08
PLAUR	0.271693	2.99e-10	1.44e-08
SRRM2	-0.271625	3.02e-10	1.45e-08
KLF11	-0.271573	3.04e-10	1.46e-08
ACTN1	0.271474	3.09e-10	1.48e-08
TH	0.271295	3.18e-10	1.52e-08
DISP2	0.271247	3.2e-10	1.53e-08
PSMC1	0.271199	3.22e-10	1.53e-08
C21orf34	-0.271104	3.27e-10	1.55e-08
SMARCC1	-0.271092	3.28e-10	1.55e-08
C10orf105	-0.271082	3.28e-10	1.55e-08
MARS2	-0.271014	3.32e-10	1.56e-08
RFX7	-0.270939	3.36e-10	1.58e-08
MUC12	0.27086	3.4e-10	1.59e-08
C13orf16	0.270685	3.49e-10	1.63e-08
SPOCK1	0.270498	3.59e-10	1.68e-08
AMIGO1	-0.270431	3.63e-10	1.69e-08
BSPRY	-0.270367	3.67e-10	1.7e-08
RRAS2	0.27032	3.69e-10	1.71e-08
PLEKHB2	-0.270315	3.7e-10	1.71e-08
PIWIL2	-0.2703	3.71e-10	1.71e-08
MAP3K8	-0.270158	3.79e-10	1.74e-08
FGFR3	-0.270132	3.8e-10	1.75e-08
MED19	0.27009	3.83e-10	1.75e-08
L3MBTL4	-0.270074	3.84e-10	1.75e-08
SLC22A15	0.269945	3.91e-10	1.79e-08
VPRBP	-0.269578	4.14e-10	1.89e-08
DRAP1	0.269457	4.22e-10	1.92e-08
PLOD1	0.269398	4.26e-10	1.93e-08
TAS1R3	-0.269379	4.27e-10	1.93e-08
PDPK1	-0.2691	4.46e-10	2.01e-08
FAAH2	-0.268969	4.55e-10	2.05e-08
LOC728855	0.268906	4.59e-10	2.06e-08
RELL1	0.268893	4.6e-10	2.06e-08
POLR2L	0.268846	4.64e-10	2.07e-08
C1orf58	-0.268843	4.64e-10	2.07e-08
ACPP	-0.268773	4.69e-10	2.09e-08
CTCF	-0.268669	4.76e-10	2.12e-08
CXCL3	0.268654	4.77e-10	2.12e-08
NR5A1	-0.268577	4.83e-10	2.14e-08
MORN3	-0.26836	5e-10	2.2e-08
WNK2	-0.268206	5.11e-10	2.25e-08
NOBOX	-0.268174	5.14e-10	2.26e-08
EPB41L4A	-0.268029	5.25e-10	2.3e-08
RILPL1	0.268001	5.28e-10	2.31e-08
NUP133	-0.267905	5.36e-10	2.34e-08
CYTSB	0.267871	5.38e-10	2.34e-08
P2RY1	-0.267706	5.52e-10	2.4e-08
ANXA3	0.267608	5.6e-10	2.43e-08
CEP350	-0.267547	5.66e-10	2.45e-08
MCOLN3	0.267517	5.68e-10	2.45e-08
ENC1	0.267424	5.76e-10	2.48e-08
UBN1	-0.267412	5.77e-10	2.48e-08
IFNK	0.267403	5.78e-10	2.48e-08
PREPL	-0.267386	5.8e-10	2.48e-08
USP19	-0.26728	5.89e-10	2.52e-08
RBBP6	-0.267031	6.12e-10	2.61e-08
SVIL	-0.266887	6.26e-10	2.66e-08
RFX2	0.266727	6.41e-10	2.72e-08
ZDHHC16	0.266703	6.43e-10	2.73e-08
NFE2L2	-0.266348	6.79e-10	2.87e-08
TRMT112	0.266281	6.86e-10	2.89e-08
RPH3AL	-0.266263	6.88e-10	2.9e-08
MUC20	-0.266198	6.95e-10	2.92e-08
C17orf61	0.266182	6.97e-10	2.92e-08
ALDH9A1	-0.266147	7e-10	2.93e-08
NUPR1	-0.266049	7.11e-10	2.97e-08
PIK3CB	-0.265883	7.29e-10	3.04e-08
GSDMD	0.265849	7.33e-10	3.05e-08
POF1B	-0.26576	7.43e-10	3.08e-08
WDR82	-0.265619	7.59e-10	3.14e-08
PBX1	-0.26554	7.68e-10	3.17e-08
CBFA2T3	-0.265511	7.71e-10	3.18e-08
TTLL12	-0.265488	7.74e-10	3.18e-08
MGC16703	0.265295	7.97e-10	3.27e-08
WBP5	0.265267	8e-10	3.28e-08
PHF8	-0.265176	8.11e-10	3.32e-08
ZNF33A	-0.265119	8.18e-10	3.34e-08
SP1	-0.265017	8.31e-10	3.39e-08
LOXL2	0.264985	8.35e-10	3.39e-08
HOXC5	0.26494	8.41e-10	3.41e-08
NCRNA00081	0.264939	8.41e-10	3.41e-08
PHLDA1	0.264921	8.43e-10	3.41e-08
TOP2B	-0.264802	8.58e-10	3.46e-08
SFRS15	-0.264752	8.65e-10	3.48e-08
HAS2AS	0.26472	8.69e-10	3.49e-08
ADAMTS6	0.264499	8.99e-10	3.6e-08
SLC8A2	-0.264201	9.4e-10	3.76e-08
RGS20	0.264193	9.41e-10	3.76e-08
FBXL2	0.264023	9.66e-10	3.85e-08
KATNAL2	-0.26364	1.02e-09	4.07e-08
SAP30BP	0.263537	1.04e-09	4.12e-08
MAPK13	-0.263476	1.05e-09	4.15e-08
POLR1B	-0.263459	1.05e-09	4.16e-08
C8orf55	-0.263393	1.06e-09	4.19e-08
SPDYE3	-0.263051	1.12e-09	4.4e-08
LAMB3	0.26302	1.12e-09	4.41e-08
DTWD2	-0.262894	1.14e-09	4.49e-08
ZNF552	-0.262864	1.15e-09	4.5e-08
EHD1	0.262821	1.16e-09	4.52e-08
PLEKHA7	-0.262795	1.16e-09	4.53e-08
RNF183	-0.262767	1.17e-09	4.54e-08
ERRFI1	0.26274	1.17e-09	4.55e-08
PITX3	0.262514	1.21e-09	4.7e-08
CADM4	-0.262245	1.26e-09	4.88e-08
CYP4F12	-0.26213	1.28e-09	4.96e-08
TCP11L2	-0.261903	1.33e-09	5.12e-08
C11orf41	0.261727	1.36e-09	5.24e-08
SEC22C	0.261639	1.38e-09	5.3e-08
STAU2	-0.261592	1.39e-09	5.33e-08
KIAA1522	-0.261419	1.43e-09	5.46e-08
C11orf24	0.261373	1.44e-09	5.48e-08
VPS13D	-0.261333	1.44e-09	5.51e-08
AIG1	0.261322	1.45e-09	5.51e-08
GATM	-0.261193	1.48e-09	5.59e-08
GNG5	0.261192	1.48e-09	5.59e-08
PODXL2	-0.261032	1.51e-09	5.72e-08
TSGA10	-0.260922	1.54e-09	5.8e-08
MYST4	-0.260891	1.54e-09	5.81e-08
MTMR12	-0.260754	1.57e-09	5.92e-08
RAB32	0.26064	1.6e-09	6.01e-08
HOMER3	0.260603	1.61e-09	6.04e-08
SLC44A4	-0.260571	1.62e-09	6.05e-08
UBR3	-0.260559	1.62e-09	6.05e-08
PTPLA	0.260548	1.62e-09	6.05e-08
USP4	-0.260383	1.66e-09	6.19e-08
LCAT	0.260324	1.68e-09	6.23e-08
TOR1A	0.26024	1.7e-09	6.3e-08
SARS	0.260231	1.7e-09	6.3e-08
IL24	0.260196	1.71e-09	6.32e-08
POGK	-0.260147	1.72e-09	6.35e-08
LDHA	0.260076	1.74e-09	6.41e-08
RAVER2	-0.260031	1.75e-09	6.44e-08
PSMC3	0.259923	1.78e-09	6.53e-08
MSL2	-0.259905	1.79e-09	6.54e-08
GRK7	-0.259803	1.81e-09	6.62e-08
PELO	0.259765	1.82e-09	6.65e-08
UBTD1	0.259727	1.83e-09	6.67e-08
FBXO18	-0.259679	1.85e-09	6.71e-08
CALML5	-0.259441	1.91e-09	6.94e-08
FOXRED2	-0.259411	1.92e-09	6.94e-08
KIAA1370	-0.259407	1.92e-09	6.94e-08
PCMT1	0.259397	1.93e-09	6.94e-08
UPF2	-0.259356	1.94e-09	6.97e-08
C11orf68	0.259081	2.02e-09	7.25e-08
URB1	-0.259041	2.03e-09	7.28e-08
ELF5	-0.258918	2.07e-09	7.4e-08
HN1	0.258826	2.09e-09	7.49e-08
TBL1X	-0.258715	2.13e-09	7.6e-08
LMTK2	-0.258696	2.13e-09	7.61e-08
EIF4ENIF1	-0.258559	2.18e-09	7.75e-08
FBXO21	-0.258445	2.22e-09	7.86e-08
PSMA1	0.258386	2.23e-09	7.92e-08
FAM8A1	-0.258232	2.29e-09	8.09e-08
BIRC6	-0.258161	2.31e-09	8.15e-08
SLC16A14	-0.258149	2.31e-09	8.15e-08
COPS8	0.258135	2.32e-09	8.15e-08
ANGPTL4	0.258127	2.32e-09	8.15e-08
SMEK2	-0.257898	2.4e-09	8.42e-08
EPHX1	-0.257853	2.42e-09	8.46e-08
CASKIN1	-0.257585	2.51e-09	8.78e-08
KIAA2018	-0.257572	2.52e-09	8.79e-08
C20orf177	-0.257531	2.53e-09	8.82e-08
RPRM	-0.257411	2.58e-09	8.96e-08
CYP4X1	-0.257273	2.63e-09	9.13e-08
CPNE6	-0.25723	2.65e-09	9.17e-08
CGN	-0.257213	2.65e-09	9.18e-08
LOC441208	-0.25706	2.71e-09	9.37e-08
NPL	-0.257015	2.73e-09	9.42e-08
LRP11	0.25688	2.79e-09	9.59e-08
SLC4A3	0.256806	2.82e-09	9.68e-08
SPEN	-0.256582	2.91e-09	9.97e-08
KIAA1147	-0.256581	2.91e-09	9.97e-08
PECI	0.256528	2.93e-09	1e-07
WDR37	-0.256526	2.93e-09	1e-07
PDLIM1	0.25652	2.94e-09	1e-07
CNNM3	-0.256488	2.95e-09	1e-07
METTL11A	0.256404	2.99e-09	1.01e-07
BCAS4	0.256285	3.04e-09	1.03e-07
SAP130	-0.256136	3.11e-09	1.05e-07
PANK1	-0.256132	3.11e-09	1.05e-07
FICD	-0.256014	3.16e-09	1.07e-07
CDH13	0.255903	3.21e-09	1.08e-07
EFNB1	0.255703	3.31e-09	1.11e-07
SELENBP1	-0.255657	3.33e-09	1.12e-07
GTF2IRD1	-0.255629	3.34e-09	1.12e-07
FAM184B	-0.255553	3.38e-09	1.13e-07
RINL	-0.255432	3.44e-09	1.15e-07
FTSJ1	0.255431	3.44e-09	1.15e-07
RPF1	0.255369	3.47e-09	1.16e-07
SPRY4	0.255343	3.49e-09	1.16e-07
MED12	-0.255237	3.54e-09	1.17e-07
AP2B1	0.255205	3.56e-09	1.18e-07
STAR	-0.255192	3.56e-09	1.18e-07
C1orf124	-0.254967	3.68e-09	1.21e-07
XYLT2	0.254907	3.71e-09	1.22e-07
RBMXL1	-0.25482	3.76e-09	1.24e-07
ZBTB44	-0.254774	3.79e-09	1.24e-07
CXCL17	-0.254702	3.83e-09	1.25e-07
LENG1	0.254692	3.83e-09	1.25e-07
NCOA7	-0.254624	3.87e-09	1.26e-07
FAM102A	-0.254552	3.91e-09	1.28e-07
DYRK1A	-0.254474	3.95e-09	1.29e-07
TTC39A	-0.254293	4.06e-09	1.32e-07
SERPINH1	0.254163	4.14e-09	1.34e-07
ZNF184	-0.254163	4.14e-09	1.34e-07
SAMD10	-0.254114	4.17e-09	1.35e-07
USP49	-0.253986	4.24e-09	1.37e-07
FUT6	-0.253958	4.26e-09	1.37e-07
C14orf153	0.253878	4.31e-09	1.39e-07
SKA2	0.253844	4.33e-09	1.39e-07
ARID1B	-0.253832	4.34e-09	1.39e-07
DCAF17	-0.253739	4.4e-09	1.41e-07
MED27	0.253692	4.43e-09	1.42e-07
STX1A	0.253686	4.43e-09	1.42e-07
PLCB3	0.253656	4.45e-09	1.42e-07
NAA50	-0.253423	4.6e-09	1.47e-07
PLIN5	-0.253333	4.66e-09	1.48e-07
FOSL1	0.253271	4.7e-09	1.49e-07
FOXC2	0.253236	4.73e-09	1.5e-07
BCL9	-0.253198	4.75e-09	1.5e-07
GTF2F2	0.253104	4.82e-09	1.52e-07
LIMA1	0.253056	4.85e-09	1.53e-07
FBXL22	-0.253018	4.88e-09	1.54e-07
RBAK	-0.253004	4.89e-09	1.54e-07
ACSM3	-0.252926	4.94e-09	1.55e-07
SSSCA1	0.252905	4.96e-09	1.55e-07
SEMA4D	-0.252883	4.97e-09	1.56e-07
POLR3E	-0.252814	5.02e-09	1.57e-07
CCDC64B	-0.252779	5.05e-09	1.58e-07
TET2	-0.252734	5.08e-09	1.58e-07
RASAL1	-0.252666	5.13e-09	1.6e-07
PPIB	0.252621	5.16e-09	1.6e-07
PSMB7	0.2526	5.18e-09	1.61e-07
ZBTB7C	-0.252596	5.18e-09	1.61e-07
TSPAN2	0.252545	5.22e-09	1.61e-07
SLC22A4	0.252512	5.25e-09	1.62e-07
COL29A1	-0.252485	5.27e-09	1.62e-07
GTF2I	-0.252366	5.36e-09	1.65e-07
CALM2	0.252359	5.36e-09	1.65e-07
RANGRF	0.252299	5.41e-09	1.66e-07
GK5	-0.252285	5.42e-09	1.66e-07
TRIL	-0.252235	5.46e-09	1.67e-07
SLC12A4	0.252216	5.47e-09	1.67e-07
GADD45A	0.252149	5.53e-09	1.69e-07
BANK1	-0.25195	5.69e-09	1.73e-07
C17orf79	0.251878	5.74e-09	1.75e-07
TUBA1B	0.251811	5.8e-09	1.76e-07
FXYD5	0.251763	5.84e-09	1.77e-07
ANUBL1	-0.251761	5.84e-09	1.77e-07
EHF	-0.251756	5.85e-09	1.77e-07
HTRA1	0.251746	5.85e-09	1.77e-07
FAM172A	-0.251708	5.89e-09	1.77e-07
RGS10	0.251662	5.92e-09	1.78e-07
IDE	-0.251655	5.93e-09	1.78e-07
ZNF490	-0.251571	6e-09	1.8e-07
OAF	0.251554	6.02e-09	1.8e-07
TTC28	-0.25153	6.04e-09	1.8e-07
ITGB7	-0.251526	6.04e-09	1.8e-07
AKR7A3	-0.251476	6.08e-09	1.81e-07
PVR	0.251261	6.27e-09	1.87e-07
PFDN4	0.25126	6.27e-09	1.87e-07
PRICKLE4	-0.251179	6.35e-09	1.89e-07
PHYHD1	-0.251125	6.4e-09	1.9e-07
OTX1	-0.251056	6.46e-09	1.91e-07
INPP4B	0.251043	6.47e-09	1.91e-07
GPR63	-0.250961	6.55e-09	1.93e-07
FAM190A	-0.250943	6.56e-09	1.94e-07
SEC14L2	0.250813	6.69e-09	1.97e-07
SLC26A6	0.250764	6.73e-09	1.98e-07
TGFB1I1	0.250675	6.82e-09	2e-07
RIPK1	-0.250656	6.84e-09	2e-07
TCEB1	0.250643	6.85e-09	2.01e-07
DENND2A	0.250562	6.93e-09	2.03e-07
C3orf70	-0.250535	6.96e-09	2.03e-07
DDI2	-0.250482	7.01e-09	2.04e-07
PSG6	0.25046	7.03e-09	2.05e-07
C22orf36	0.250427	7.06e-09	2.05e-07
CYB5RL	-0.250417	7.08e-09	2.05e-07
OTUD1	0.250388	7.1e-09	2.06e-07
PSG1	0.250338	7.16e-09	2.07e-07
CEBPA	-0.250324	7.17e-09	2.07e-07
PIGN	-0.250287	7.21e-09	2.08e-07
ZNF750	-0.250231	7.26e-09	2.09e-07
DKK1	0.25018	7.32e-09	2.1e-07
2020-03-04	0.250148	7.35e-09	2.11e-07
IFI27L1	0.250126	7.37e-09	2.11e-07
CARS	0.250112	7.39e-09	2.11e-07
PTDSS2	0.250106	7.39e-09	2.11e-07
KIAA1468	-0.25007	7.43e-09	2.12e-07
AG2	0.250059	7.44e-09	2.12e-07
ELN	-0.250019	7.49e-09	2.13e-07
AHDC1	-0.249848	7.67e-09	2.18e-07
MLL5	-0.249842	7.68e-09	2.18e-07
BRWD1	-0.249824	7.7e-09	2.18e-07
STK40	-0.249737	7.79e-09	2.21e-07
BPGM	0.249717	7.81e-09	2.21e-07
PAEP	0.249664	7.87e-09	2.22e-07
MARVELD1	0.249505	8.05e-09	2.27e-07
CINP	0.249495	8.06e-09	2.27e-07
SPAG7	0.249395	8.18e-09	2.3e-07
SMTN	0.249213	8.39e-09	2.36e-07
TGFB1	0.249111	8.51e-09	2.38e-07
TCEAL3	0.24911	8.51e-09	2.38e-07
WAC	-0.249078	8.55e-09	2.39e-07
RAB11FIP1	-0.24903	8.61e-09	2.41e-07
TACR1	-0.24892	8.75e-09	2.44e-07
ATE1	-0.248885	8.79e-09	2.45e-07
VPS52	-0.248822	8.87e-09	2.46e-07
SETDB1	-0.248822	8.87e-09	2.46e-07
SAR1A	0.248813	8.88e-09	2.46e-07
DNAJC17	0.248774	8.93e-09	2.47e-07
SIGLEC11	-0.248731	8.98e-09	2.48e-07
LOC654342	0.24868	9.05e-09	2.5e-07
C6orf223	-0.248574	9.18e-09	2.53e-07
ULBP2	0.24841	9.4e-09	2.59e-07
NDUFB8	0.248372	9.45e-09	2.6e-07
TJP3	-0.248292	9.56e-09	2.63e-07
ALDH2	-0.248223	9.65e-09	2.65e-07
TNFSF13	-0.248197	9.69e-09	2.65e-07
ALDH6A1	-0.248144	9.76e-09	2.67e-07
TC2N	-0.248141	9.76e-09	2.67e-07
DHRS7	0.248129	9.78e-09	2.67e-07
CALM3	0.248092	9.83e-09	2.68e-07
TSSC4	0.248037	9.91e-09	2.7e-07
TWIST1	0.247992	9.97e-09	2.71e-07
C6orf182	0.247973	1e-08	2.71e-07
LPCAT3	-0.24796	1e-08	2.71e-07
ZNF37A	-0.247955	1e-08	2.71e-07
GPT2	-0.247837	1.02e-08	2.75e-07
ARFGEF2	-0.247789	1.03e-08	2.77e-07
GIGYF2	-0.247782	1.03e-08	2.77e-07
WIPF2	-0.247778	1.03e-08	2.77e-07
KIAA0892	-0.247726	1.03e-08	2.78e-07
C9orf109	0.247714	1.04e-08	2.78e-07
XYLB	-0.247673	1.04e-08	2.8e-07
C12orf49	-0.247615	1.05e-08	2.81e-07
ELK4	-0.247439	1.08e-08	2.88e-07
BLK	-0.247414	1.08e-08	2.89e-07
CSRNP3	-0.24741	1.08e-08	2.89e-07
TSGA10IP	-0.247347	1.09e-08	2.91e-07
PPARGC1B	-0.247244	1.11e-08	2.95e-07
IER3	0.247216	1.11e-08	2.95e-07
GALNT12	-0.247173	1.12e-08	2.97e-07
SYNRG	-0.247111	1.13e-08	2.99e-07
ZNF649	-0.247068	1.14e-08	3e-07
PMS2L11	-0.246966	1.15e-08	3.04e-07
P4HA1	0.24689	1.16e-08	3.07e-07
C22orf30	-0.246863	1.17e-08	3.08e-07
RAB25	-0.246849	1.17e-08	3.08e-07
GRHL3	-0.246732	1.19e-08	3.12e-07
C1QL1	0.246732	1.19e-08	3.12e-07
MMP14	0.246656	1.2e-08	3.15e-07
RTKN	0.246497	1.23e-08	3.22e-07
TGFB2	0.246482	1.23e-08	3.22e-07
OSR1	-0.246472	1.23e-08	3.22e-07
CDCA4	0.246437	1.24e-08	3.23e-07
LDHD	-0.246426	1.24e-08	3.23e-07
MAN2A2	-0.246142	1.29e-08	3.36e-07
PLCG2	-0.246071	1.3e-08	3.39e-07
GNB1L	0.246065	1.31e-08	3.39e-07
C1QL4	0.245957	1.33e-08	3.44e-07
ZNF737	-0.245942	1.33e-08	3.44e-07
KIAA1804	-0.245743	1.37e-08	3.53e-07
MUC15	-0.245593	1.39e-08	3.6e-07
ATP10B	-0.245577	1.4e-08	3.6e-07
TMTC4	-0.245506	1.41e-08	3.64e-07
ZKSCAN1	-0.245485	1.42e-08	3.64e-07
CEL	-0.245302	1.45e-08	3.73e-07
PGAM1	0.245266	1.46e-08	3.74e-07
ETV3	-0.244989	1.52e-08	3.89e-07
CLIC2	-0.244958	1.52e-08	3.9e-07
MFGE8	0.244897	1.54e-08	3.93e-07
NTAN1	0.244856	1.55e-08	3.94e-07
TBX6	-0.244751	1.57e-08	3.99e-07
FAM117B	-0.244746	1.57e-08	3.99e-07
SSBP3	-0.244732	1.57e-08	4e-07
RORC	-0.244649	1.59e-08	4.04e-07
P2RY4	-0.244605	1.6e-08	4.06e-07
NDUFAF2	0.244571	1.61e-08	4.07e-07
IL17RB	-0.244529	1.62e-08	4.09e-07
GLYR1	-0.244524	1.62e-08	4.09e-07
TRIM24	-0.244519	1.62e-08	4.09e-07
KDELR3	0.2445	1.62e-08	4.09e-07
FZD2	0.244469	1.63e-08	4.1e-07
MRPS28	0.244313	1.67e-08	4.19e-07
CRAMP1L	-0.244172	1.7e-08	4.27e-07
CYP27C1	0.244145	1.71e-08	4.28e-07
SASH1	-0.244048	1.73e-08	4.33e-07
ALG1L2	-0.244027	1.73e-08	4.34e-07
KCNJ2	-0.243942	1.75e-08	4.38e-07
SLC9A5	0.243934	1.76e-08	4.38e-07
BCAR1	0.243917	1.76e-08	4.39e-07
TRIM26	-0.243882	1.77e-08	4.4e-07
IFITM3	0.243822	1.78e-08	4.43e-07
MLLT6	-0.243815	1.78e-08	4.43e-07
LRRC37A4	-0.243745	1.8e-08	4.47e-07
LOC100130776	0.243732	1.81e-08	4.47e-07
TIFA	-0.243649	1.83e-08	4.52e-07
PKIG	0.243585	1.84e-08	4.55e-07
NCRNA00087	-0.243387	1.89e-08	4.67e-07
NEFL	0.243384	1.89e-08	4.67e-07
UAP1	0.243352	1.9e-08	4.68e-07
CCDC115	-0.243322	1.91e-08	4.7e-07
NFU1	0.243282	1.92e-08	4.72e-07
POM121	-0.243268	1.92e-08	4.72e-07
EPM2AIP1	-0.243234	1.93e-08	4.74e-07
PKM2	0.243207	1.94e-08	4.75e-07
MYH14	-0.243184	1.95e-08	4.76e-07
BPTF	-0.242981	2e-08	4.89e-07
MXI1	-0.242933	2.02e-08	4.91e-07
MXRA7	0.242675	2.09e-08	5.09e-07
MOSC1	-0.242574	2.12e-08	5.15e-07
PRKX	-0.242524	2.13e-08	5.17e-07
ENY2	0.242523	2.13e-08	5.17e-07
GPR81	-0.242496	2.14e-08	5.19e-07
GJC1	0.242479	2.15e-08	5.19e-07
GLCCI1	-0.242429	2.16e-08	5.22e-07
UGT1A7	-0.242414	2.16e-08	5.23e-07
PHLDB1	0.242406	2.17e-08	5.23e-07
UCN2	0.242385	2.17e-08	5.24e-07
PFDN1	0.242363	2.18e-08	5.25e-07
ASAP3	-0.242316	2.19e-08	5.27e-07
MCTS1	0.242188	2.23e-08	5.36e-07
SLAIN1	-0.242182	2.23e-08	5.36e-07
VIM	0.242134	2.25e-08	5.39e-07
GSR	-0.242127	2.25e-08	5.39e-07
ERBB2	-0.242081	2.27e-08	5.41e-07
ZNF652	-0.242062	2.27e-08	5.42e-07
MYBL1	0.242021	2.28e-08	5.44e-07
POPDC3	0.241958	2.3e-08	5.48e-07
BAD	0.241955	2.31e-08	5.48e-07
GLS2	-0.241937	2.31e-08	5.49e-07
ANXA9	-0.241865	2.33e-08	5.54e-07
EID2B	0.241779	2.36e-08	5.6e-07
PPL	-0.24168	2.39e-08	5.67e-07
DEPDC6	-0.241569	2.43e-08	5.74e-07
HRASLS	-0.241559	2.43e-08	5.75e-07
CBFA2T2	-0.241549	2.44e-08	5.75e-07
ASB13	-0.241288	2.53e-08	5.95e-07
TRIM62	-0.241269	2.53e-08	5.95e-07
SELP	-0.241268	2.53e-08	5.95e-07
BCL2L11	-0.241243	2.54e-08	5.96e-07
DCP1A	-0.241227	2.55e-08	5.96e-07
NCS1	0.241226	2.55e-08	5.96e-07
ANKRD36BP1	-0.241225	2.55e-08	5.96e-07
RERE	-0.241048	2.61e-08	6.1e-07
IPP	-0.241042	2.61e-08	6.1e-07
LOC283267	0.241031	2.62e-08	6.1e-07
ZMYND11	-0.241014	2.62e-08	6.1e-07
S100A13	0.240998	2.63e-08	6.11e-07
CASP9	-0.240945	2.65e-08	6.15e-07
IARS2	-0.240907	2.66e-08	6.17e-07
PUM2	-0.240901	2.66e-08	6.17e-07
ANKHD1	-0.240829	2.69e-08	6.22e-07
C9orf173	-0.240748	2.72e-08	6.29e-07
PRKCH	-0.240694	2.74e-08	6.33e-07
CAPN7	-0.240674	2.75e-08	6.34e-07
C20orf94	-0.240617	2.77e-08	6.38e-07
TFR2	-0.240586	2.78e-08	6.4e-07
C6orf192	-0.240544	2.8e-08	6.43e-07
UBAP2L	-0.240482	2.82e-08	6.47e-07
KCTD11	0.240474	2.82e-08	6.47e-07
GMCL1	-0.240432	2.84e-08	6.5e-07
LRBA	-0.240431	2.84e-08	6.5e-07
SNX15	0.240412	2.85e-08	6.51e-07
GUSBL1	-0.240398	2.85e-08	6.51e-07
CCDC6	-0.240367	2.86e-08	6.53e-07
FLJ35390	-0.240364	2.86e-08	6.53e-07
PLOD3	0.240331	2.88e-08	6.55e-07
CPEB3	-0.240282	2.9e-08	6.59e-07
COG2	-0.240227	2.92e-08	6.63e-07
CAV2	0.240184	2.94e-08	6.66e-07
GDF7	-0.240171	2.94e-08	6.66e-07
PNPLA7	-0.240135	2.96e-08	6.69e-07
GRINA	0.240006	3.01e-08	6.8e-07
SPHK1	0.239965	3.02e-08	6.83e-07
FAM59A	-0.239873	3.06e-08	6.9e-07
NUTF2	0.239867	3.06e-08	6.9e-07
DPP9	0.239844	3.07e-08	6.92e-07
ZNF879	-0.239836	3.08e-08	6.92e-07
RAD54L2	-0.239739	3.12e-08	7e-07
FAP	0.239685	3.14e-08	7.05e-07
MGA	-0.239632	3.16e-08	7.09e-07
HERC1	-0.239598	3.18e-08	7.11e-07
TMEM223	0.239557	3.2e-08	7.14e-07
MAGI1	-0.23955	3.2e-08	7.14e-07
ZNF770	-0.23949	3.23e-08	7.19e-07
CXADRP3	-0.239478	3.23e-08	7.2e-07
ZNF41	-0.239471	3.23e-08	7.2e-07
C19orf28	0.239437	3.25e-08	7.22e-07
SMOC1	0.239343	3.29e-08	7.31e-07
ZBED3	-0.239325	3.3e-08	7.32e-07
NPC1L1	-0.239283	3.32e-08	7.35e-07
CRYBG3	-0.239266	3.33e-08	7.36e-07
GPT	-0.239249	3.33e-08	7.37e-07
FAM69A	0.239232	3.34e-08	7.38e-07
SCRN3	-0.239112	3.39e-08	7.49e-07
LRCH4	-0.239098	3.4e-08	7.5e-07
SFMBT2	-0.239064	3.42e-08	7.52e-07
ESPN	-0.238957	3.47e-08	7.62e-07
TMEM126A	0.238917	3.49e-08	7.66e-07
MANSC1	-0.238894	3.5e-08	7.67e-07
SOX21	-0.238863	3.51e-08	7.7e-07
C12orf51	-0.238842	3.52e-08	7.71e-07
ATR	-0.238821	3.53e-08	7.72e-07
HOXC11	0.238771	3.56e-08	7.77e-07
OTUB1	0.238729	3.58e-08	7.8e-07
ZNF800	-0.238499	3.69e-08	8.04e-07
TESK2	-0.23848	3.7e-08	8.05e-07
UBE2L3	0.238411	3.73e-08	8.12e-07
CSPG4	0.238331	3.77e-08	8.2e-07
ARFGAP1	0.238201	3.84e-08	8.33e-07
ADAD2	-0.238194	3.84e-08	8.33e-07
C12orf23	0.238135	3.87e-08	8.39e-07
SMPD3	-0.238066	3.91e-08	8.46e-07
SEC14L5	-0.238057	3.91e-08	8.46e-07
APC	-0.238017	3.94e-08	8.5e-07
CNR1	-0.237961	3.97e-08	8.55e-07
AP1AR	-0.237958	3.97e-08	8.55e-07
MAPK14	-0.237905	4e-08	8.6e-07
C7orf50	0.237878	4.01e-08	8.62e-07
KIAA1267	-0.237872	4.01e-08	8.62e-07
LEPRE1	0.23784	4.03e-08	8.65e-07
ZNF425	-0.237825	4.04e-08	8.65e-07
HRCT1	0.237751	4.08e-08	8.73e-07
C1orf69	-0.237685	4.12e-08	8.8e-07
WHSC1L1	-0.237628	4.15e-08	8.86e-07
SLC16A3	0.23761	4.16e-08	8.87e-07
LRRC59	0.237597	4.16e-08	8.88e-07
PBRM1	-0.23729	4.34e-08	9.24e-07
CERCAM	0.237269	4.35e-08	9.26e-07
CACNA1D	-0.237242	4.37e-08	9.28e-07
SOCS2	0.237173	4.41e-08	9.36e-07
SLC23A1	-0.237107	4.45e-08	9.43e-07
BRMS1	0.237081	4.46e-08	9.45e-07
GGNBP1	-0.237076	4.47e-08	9.45e-07
EP300	-0.237046	4.48e-08	9.48e-07
WASF2	-0.237031	4.49e-08	9.49e-07
AKAP9	-0.236925	4.56e-08	9.61e-07
PIK3R2	-0.236804	4.63e-08	9.76e-07
MMAA	-0.236767	4.66e-08	9.8e-07
NR2C2	-0.236718	4.69e-08	9.85e-07
SEC61B	0.236697	4.7e-08	9.87e-07
MCF2L	-0.236672	4.71e-08	9.89e-07
C10orf18	-0.236573	4.78e-08	1e-06
PDGFB	0.236562	4.78e-08	1e-06
NCOA2	-0.236502	4.82e-08	1.01e-06
ABLIM3	0.236498	4.83e-08	1.01e-06
DHX8	-0.236399	4.89e-08	1.02e-06
OCLN	-0.236385	4.9e-08	1.02e-06
VKORC1	0.236226	5e-08	1.04e-06
KLHL21	-0.236205	5.02e-08	1.04e-06
ANKRD17	-0.236173	5.04e-08	1.05e-06
APPL1	-0.236164	5.05e-08	1.05e-06
EEF1D	0.236126	5.07e-08	1.05e-06
JPH2	0.236095	5.09e-08	1.06e-06
ACSS2	-0.236059	5.12e-08	1.06e-06
AFF2	-0.236053	5.12e-08	1.06e-06
OSTM1	0.236049	5.12e-08	1.06e-06
ARL5B	-0.235986	5.17e-08	1.07e-06
CHST15	0.235962	5.18e-08	1.07e-06
COL7A1	0.235941	5.2e-08	1.07e-06
TMEM208	0.235937	5.2e-08	1.07e-06
YTHDF2	-0.235708	5.36e-08	1.1e-06
MMP1	0.235618	5.43e-08	1.11e-06
C15orf56	-0.23559	5.45e-08	1.12e-06
GPR15	-0.235508	5.51e-08	1.13e-06
JMJD6	0.235438	5.56e-08	1.14e-06
MLL2	-0.235322	5.65e-08	1.15e-06
NXN	0.2353	5.66e-08	1.16e-06
TULP2	-0.2353	5.66e-08	1.16e-06
NEDD8	0.235232	5.71e-08	1.16e-06
ETS1	0.235167	5.76e-08	1.17e-06
CES3	-0.235085	5.83e-08	1.19e-06
C9orf89	0.235058	5.85e-08	1.19e-06
SIRT3	0.235009	5.89e-08	1.2e-06
CAMSAP1	-0.234928	5.95e-08	1.21e-06
FBXL17	-0.234919	5.96e-08	1.21e-06
ZFP57	0.234763	6.08e-08	1.23e-06
HECTD1	-0.234684	6.15e-08	1.24e-06
CNST	-0.234674	6.15e-08	1.24e-06
UNKL	-0.234673	6.15e-08	1.24e-06
LRRC58	-0.234593	6.22e-08	1.25e-06
LOC150381	0.234438	6.35e-08	1.28e-06
ULK3	-0.234406	6.38e-08	1.28e-06
TTC9	-0.234359	6.41e-08	1.29e-06
C14orf179	0.234313	6.45e-08	1.3e-06
MYLK4	-0.234203	6.55e-08	1.31e-06
COL21A1	-0.2341	6.64e-08	1.33e-06
MRPL27	0.234074	6.66e-08	1.33e-06
CYP2W1	-0.234023	6.71e-08	1.34e-06
IKZF3	-0.234022	6.71e-08	1.34e-06
ADK	0.233877	6.84e-08	1.37e-06
RREB1	-0.233852	6.86e-08	1.37e-06
SNRPB2	0.233747	6.96e-08	1.39e-06
FAM168B	-0.233668	7.03e-08	1.4e-06
GPR55	-0.233663	7.03e-08	1.4e-06
SOS1	-0.233661	7.04e-08	1.4e-06
LOC148709	-0.233658	7.04e-08	1.4e-06
LOC285954	0.233649	7.05e-08	1.4e-06
FADS3	0.233599	7.09e-08	1.41e-06
WDR66	0.233589	7.1e-08	1.41e-06
FRRS1	-0.233557	7.13e-08	1.41e-06
MCCC1	-0.23353	7.16e-08	1.41e-06
L1CAM	0.233402	7.28e-08	1.44e-06
RAC2	0.233379	7.3e-08	1.44e-06
TXNDC17	0.233345	7.34e-08	1.44e-06
ZMYM4	-0.233332	7.35e-08	1.45e-06
GFM1	-0.233308	7.37e-08	1.45e-06
RBBP5	-0.233184	7.49e-08	1.47e-06
SEMA3A	0.233173	7.5e-08	1.47e-06
RDH8	0.23315	7.53e-08	1.47e-06
ZNF81	-0.233139	7.54e-08	1.48e-06
SUGT1	0.233087	7.59e-08	1.48e-06
MTMR1	-0.233021	7.65e-08	1.5e-06
HOXA6	-0.232982	7.69e-08	1.5e-06
DLX1	0.232936	7.74e-08	1.51e-06
STK17A	0.232918	7.76e-08	1.51e-06
KCNJ15	0.232853	7.83e-08	1.52e-06
CLDN16	-0.232658	8.03e-08	1.56e-06
DPY19L3	-0.232631	8.06e-08	1.56e-06
TCEAL5	0.232626	8.06e-08	1.56e-06
BAZ2B	-0.232572	8.12e-08	1.57e-06
CYP2E1	-0.232555	8.14e-08	1.58e-06
GPD1L	-0.232515	8.18e-08	1.58e-06
EXOSC1	0.232468	8.23e-08	1.59e-06
C1orf210	-0.232425	8.28e-08	1.6e-06
SEMA3B	0.232374	8.33e-08	1.61e-06
PPM1L	-0.23235	8.36e-08	1.61e-06
LRG1	-0.23234	8.37e-08	1.61e-06
HSPA4L	-0.232321	8.39e-08	1.61e-06
SYNJ1	-0.232305	8.41e-08	1.62e-06
EXOC4	-0.2323	8.42e-08	1.62e-06
TAS1R1	-0.232274	8.45e-08	1.62e-06
TIMM22	0.232179	8.55e-08	1.64e-06
PRUNE	-0.232158	8.57e-08	1.64e-06
LOC646999	0.23214	8.59e-08	1.64e-06
MYST3	-0.232134	8.6e-08	1.64e-06
C20orf151	-0.232063	8.68e-08	1.66e-06
DMXL1	-0.232016	8.74e-08	1.67e-06
WNK3	-0.231942	8.82e-08	1.68e-06
GDI1	0.231924	8.84e-08	1.68e-06
KCNQ4	-0.231884	8.89e-08	1.69e-06
GRK5	0.231853	8.92e-08	1.7e-06
RGS5	-0.231837	8.94e-08	1.7e-06
PORCN	0.231815	8.97e-08	1.7e-06
KDM4A	-0.231651	9.16e-08	1.74e-06
MCM3AP	-0.231646	9.17e-08	1.74e-06
RTCD1	0.231623	9.2e-08	1.74e-06
CCM2	0.231487	9.36e-08	1.77e-06
PIK3R4	-0.231479	9.37e-08	1.77e-06
SIRT6	0.231475	9.38e-08	1.77e-06
C10orf91	-0.231433	9.43e-08	1.78e-06
EXPH5	-0.231371	9.5e-08	1.79e-06
HPGD	-0.231332	9.55e-08	1.8e-06
EPRS	-0.231304	9.59e-08	1.8e-06
ATXN7	-0.231287	9.61e-08	1.8e-06
ENTPD4	-0.231256	9.65e-08	1.81e-06
GATAD2B	-0.231249	9.66e-08	1.81e-06
DEPDC5	-0.23111	9.83e-08	1.84e-06
DHTKD1	-0.231102	9.84e-08	1.84e-06
SERINC5	-0.230936	1.01e-07	1.88e-06
ATXN7L1	-0.230927	1.01e-07	1.88e-06
SIPA1L2	-0.230926	1.01e-07	1.88e-06
MMP13	0.230916	1.01e-07	1.88e-06
XRCC4	0.230897	1.01e-07	1.88e-06
PLA2G3	-0.230896	1.01e-07	1.88e-06
TET3	-0.230888	1.01e-07	1.88e-06
SETMAR	-0.230816	1.02e-07	1.9e-06
SNRPB	0.230812	1.02e-07	1.9e-06
CSMD3	0.230811	1.02e-07	1.9e-06
MDN1	-0.230797	1.02e-07	1.9e-06
URM1	0.230751	1.03e-07	1.91e-06
HSD17B4	-0.230743	1.03e-07	1.91e-06
HAS2	0.230723	1.03e-07	1.91e-06
COBLL1	-0.230699	1.04e-07	1.91e-06
PPP4R1L	0.230687	1.04e-07	1.92e-06
PLB1	-0.23068	1.04e-07	1.92e-06
GALNT2	0.230587	1.05e-07	1.94e-06
GTF2IP1	-0.230582	1.05e-07	1.94e-06
SCNN1A	-0.230569	1.06e-07	1.94e-06
TMEM55A	0.230556	1.06e-07	1.94e-06
ZNF646	-0.230506	1.06e-07	1.95e-06
XPO7	-0.230498	1.07e-07	1.95e-06
EIF4A1	0.230474	1.07e-07	1.95e-06
GMCL1L	-0.230466	1.07e-07	1.96e-06
FLJ44054	0.230426	1.08e-07	1.96e-06
BIN1	0.230414	1.08e-07	1.97e-06
ARL3	0.230385	1.08e-07	1.97e-06
DPCR1	-0.230375	1.08e-07	1.97e-06
ZNF813	-0.23034	1.09e-07	1.98e-06
MESDC2	0.230272	1.1e-07	1.99e-06
LEPREL1	0.230253	1.1e-07	2e-06
ACTL8	-0.230217	1.1e-07	2.01e-06
ACTR1A	0.230146	1.11e-07	2.02e-06
SGK3	-0.230054	1.13e-07	2.04e-06
PMEPA1	0.23005	1.13e-07	2.04e-06
CDC42EP2	0.230017	1.13e-07	2.05e-06
SETD7	-0.22999	1.14e-07	2.06e-06
IVNS1ABP	0.229891	1.15e-07	2.08e-06
SRP14	0.229845	1.16e-07	2.09e-06
NDFIP1	0.229829	1.16e-07	2.09e-06
SH2D2A	0.229803	1.17e-07	2.1e-06
SETD2	-0.229783	1.17e-07	2.1e-06
LY75	-0.22977	1.17e-07	2.1e-06
MFAP4	-0.229768	1.17e-07	2.1e-06
ARRDC5	-0.229689	1.18e-07	2.12e-06
LMNA	0.229684	1.18e-07	2.12e-06
SP3	-0.229654	1.19e-07	2.13e-06
MAP7D1	0.229475	1.22e-07	2.18e-06
SNX7	0.229362	1.23e-07	2.21e-06
PDE7A	0.229309	1.24e-07	2.22e-06
CYP4F2	-0.229152	1.27e-07	2.26e-06
ETHE1	0.229137	1.27e-07	2.27e-06
SLC35F3	0.229094	1.28e-07	2.28e-06
FBXO34	-0.229041	1.29e-07	2.29e-06
PSORS1C1	0.228912	1.31e-07	2.33e-06
PRSS27	-0.228807	1.33e-07	2.36e-06
ZFP14	-0.228785	1.33e-07	2.36e-06
ZC3H4	-0.228763	1.33e-07	2.37e-06
MIA3	-0.228627	1.36e-07	2.41e-06
ASAM	0.228591	1.36e-07	2.41e-06
USP21	-0.228555	1.37e-07	2.42e-06
B3GNT1	0.228529	1.37e-07	2.43e-06
ZDHHC12	0.228499	1.38e-07	2.43e-06
KLHL11	-0.228499	1.38e-07	2.43e-06
TGFBR3	-0.228478	1.38e-07	2.44e-06
SEPHS1	-0.228477	1.38e-07	2.44e-06
TRPV4	-0.228462	1.39e-07	2.44e-06
PARD3	-0.228433	1.39e-07	2.45e-06
ABCB1	-0.228415	1.4e-07	2.45e-06
SBNO1	-0.228405	1.4e-07	2.45e-06
EID1	0.228341	1.41e-07	2.47e-06
SNRNP200	-0.228284	1.42e-07	2.49e-06
CD1E	-0.228266	1.42e-07	2.49e-06
TAF9	0.228206	1.43e-07	2.51e-06
CDK13	-0.228195	1.44e-07	2.51e-06
CDH2	0.22817	1.44e-07	2.51e-06
HMX2	-0.22817	1.44e-07	2.51e-06
CYR61	0.228105	1.45e-07	2.53e-06
C10orf47	0.22806	1.46e-07	2.54e-06
C7orf46	-0.22802	1.47e-07	2.55e-06
PRKAR2A	-0.227952	1.48e-07	2.57e-06
RUNDC3B	-0.22793	1.49e-07	2.58e-06
EHMT2	-0.227853	1.5e-07	2.6e-06
CPNE5	-0.227852	1.5e-07	2.6e-06
ST6GALNAC4	-0.227794	1.51e-07	2.62e-06
GRLF1	-0.227786	1.51e-07	2.62e-06
L2HGDH	-0.227774	1.52e-07	2.62e-06
MYO1H	-0.227691	1.53e-07	2.65e-06
MAP2K6	-0.227668	1.54e-07	2.65e-06
ACBD5	-0.227609	1.55e-07	2.67e-06
ACTBL2	0.227571	1.56e-07	2.68e-06
WRAP53	0.227545	1.56e-07	2.69e-06
MIOX	-0.227497	1.57e-07	2.7e-06
GFRA1	-0.227493	1.57e-07	2.7e-06
FUT8	0.227425	1.58e-07	2.72e-06
PDZD7	0.22741	1.59e-07	2.72e-06
TSHZ1	-0.227277	1.61e-07	2.77e-06
PTRH1	0.22726	1.62e-07	2.77e-06
ZNF507	-0.227238	1.62e-07	2.78e-06
SLC5A6	-0.227195	1.63e-07	2.79e-06
SYT15	-0.227114	1.65e-07	2.82e-06
EIF5A	0.227102	1.65e-07	2.82e-06
MUC21	-0.227085	1.66e-07	2.82e-06
ACTB	0.22707	1.66e-07	2.83e-06
OSBPL11	-0.227059	1.66e-07	2.83e-06
XCR1	-0.226974	1.68e-07	2.86e-06
ADRB2	0.22694	1.69e-07	2.87e-06
DKFZp566F0947	0.226937	1.69e-07	2.87e-06
TTC7B	0.226927	1.69e-07	2.87e-06
CCNH	0.226912	1.69e-07	2.87e-06
C6orf35	0.226709	1.74e-07	2.94e-06
MICAL2	0.226708	1.74e-07	2.94e-06
C11orf16	-0.226693	1.74e-07	2.94e-06
S100A6	0.22666	1.75e-07	2.95e-06
ADCY5	-0.226653	1.75e-07	2.95e-06
TCHP	-0.226639	1.75e-07	2.96e-06
C19orf21	0.226605	1.76e-07	2.97e-06
WASF3	-0.226599	1.76e-07	2.97e-06
RNF181	0.226588	1.76e-07	2.97e-06
FOXO4	-0.226527	1.78e-07	2.99e-06
DNTTIP1	0.226472	1.79e-07	3.01e-06
NIPAL2	-0.226468	1.79e-07	3.01e-06
JOSD2	0.226457	1.79e-07	3.01e-06
PPP1R14C	0.226377	1.81e-07	3.04e-06
GPRASP1	-0.226336	1.82e-07	3.05e-06
DENND1C	-0.226314	1.83e-07	3.06e-06
LARP1B	-0.226303	1.83e-07	3.06e-06
ANKLE1	-0.226098	1.88e-07	3.14e-06
RANBP2	-0.226029	1.89e-07	3.16e-06
ISOC1	-0.225967	1.91e-07	3.18e-06
FLJ36031	0.225965	1.91e-07	3.18e-06
KLC1	0.225909	1.92e-07	3.2e-06
ZNF498	-0.225892	1.93e-07	3.21e-06
LY6K	0.225821	1.95e-07	3.23e-06
LRRC16B	-0.225677	1.98e-07	3.29e-06
KCNH4	-0.225621	2e-07	3.31e-06
NADK	-0.225516	2.02e-07	3.35e-06
ITGB1	0.225475	2.03e-07	3.37e-06
C9orf21	0.225471	2.03e-07	3.37e-06
SH2D5	0.225218	2.1e-07	3.47e-06
ASXL2	-0.225185	2.11e-07	3.49e-06
PRDM2	-0.225158	2.12e-07	3.5e-06
MBLAC2	-0.225048	2.15e-07	3.54e-06
CCDC107	0.225026	2.15e-07	3.55e-06
S100A3	0.225006	2.16e-07	3.55e-06
KLHL8	-0.225	2.16e-07	3.55e-06
ARL5A	-0.224975	2.17e-07	3.56e-06
MOBKL2A	0.224845	2.2e-07	3.62e-06
RPS27L	0.224844	2.2e-07	3.62e-06
SLC35E2	-0.22482	2.21e-07	3.62e-06
SHPRH	-0.224791	2.22e-07	3.64e-06
GOLGA7B	0.224705	2.24e-07	3.67e-06
ZNF791	-0.224677	2.25e-07	3.68e-06
RIOK1	-0.224608	2.27e-07	3.71e-06
LOC202781	-0.224589	2.27e-07	3.72e-06
MYO3A	-0.224533	2.29e-07	3.74e-06
POU2F3	-0.22453	2.29e-07	3.74e-06
ROBO2	-0.224515	2.3e-07	3.74e-06
STC2	0.224513	2.3e-07	3.74e-06
TMEM107	0.224497	2.3e-07	3.75e-06
COL22A1	0.224491	2.3e-07	3.75e-06
DNMT3A	-0.224457	2.31e-07	3.76e-06
PTHLH	0.224361	2.34e-07	3.8e-06
OXTR	0.224327	2.35e-07	3.81e-06
KLHL26	-0.224219	2.38e-07	3.86e-06
NSUN7	-0.224217	2.38e-07	3.86e-06
STT3B	-0.224191	2.39e-07	3.87e-06
ASAP2	0.224183	2.39e-07	3.87e-06
TNPO3	-0.22418	2.4e-07	3.87e-06
AHR	-0.224148	2.41e-07	3.88e-06
HINT3	-0.224079	2.43e-07	3.91e-06
IKZF2	-0.224072	2.43e-07	3.91e-06
AFAP1L1	0.224037	2.44e-07	3.93e-06
GATSL1	-0.224019	2.44e-07	3.93e-06
GPATCH8	-0.224009	2.45e-07	3.94e-06
C1orf55	-0.22389	2.49e-07	3.99e-06
SPATA6	-0.223862	2.49e-07	4e-06
C11orf73	0.223857	2.5e-07	4e-06
CCDC123	0.223615	2.57e-07	4.12e-06
BAG4	-0.223581	2.58e-07	4.14e-06
TMEM136	0.223542	2.6e-07	4.16e-06
UROD	0.223506	2.61e-07	4.17e-06
DBNDD1	-0.223468	2.62e-07	4.19e-06
BANF1	0.223456	2.62e-07	4.19e-06
CCDC97	-0.22345	2.63e-07	4.19e-06
NSMCE2	0.223346	2.66e-07	4.24e-06
PHF17	-0.223291	2.68e-07	4.27e-06
TULP1	-0.223259	2.69e-07	4.28e-06
ZMIZ2	-0.223168	2.72e-07	4.33e-06
HOOK1	-0.223158	2.73e-07	4.33e-06
ZNF148	-0.223077	2.75e-07	4.37e-06
NUDT16P1	-0.223061	2.76e-07	4.38e-06
MCM9	-0.223043	2.77e-07	4.38e-06
TRRAP	-0.223035	2.77e-07	4.38e-06
ASB1	0.222831	2.84e-07	4.49e-06
MYRIP	-0.22281	2.85e-07	4.5e-06
ANO8	-0.222747	2.87e-07	4.53e-06
METTL7A	-0.222734	2.87e-07	4.54e-06
KATNAL1	0.222677	2.9e-07	4.57e-06
CUL9	-0.222646	2.91e-07	4.58e-06
GPS2	0.222487	2.97e-07	4.67e-06
PDCD1LG2	0.22242	2.99e-07	4.71e-06
CHODL	-0.222354	3.01e-07	4.74e-06
HTR3B	-0.222345	3.02e-07	4.74e-06
GPR143	-0.22231	3.03e-07	4.76e-06
VAV2	0.222299	3.04e-07	4.76e-06
PARP1	-0.222265	3.05e-07	4.78e-06
EIF4EBP3	-0.222171	3.08e-07	4.83e-06
LOC285629	-0.222165	3.09e-07	4.83e-06
LOC168474	-0.221948	3.17e-07	4.96e-06
ZNF561	-0.221815	3.23e-07	5.04e-06
ATP7A	-0.221755	3.25e-07	5.08e-06
LOC387646	-0.22175	3.25e-07	5.08e-06
ALOX12	-0.221728	3.26e-07	5.09e-06
BBS12	0.221543	3.34e-07	5.2e-06
CEACAM16	-0.221499	3.36e-07	5.22e-06
LOC344595	0.221481	3.36e-07	5.23e-06
HRH1	0.22142	3.39e-07	5.27e-06
GLT8D1	0.221356	3.42e-07	5.31e-06
MOXD1	-0.22135	3.42e-07	5.31e-06
SAAL1	0.221323	3.43e-07	5.32e-06
KANK4	0.221272	3.45e-07	5.35e-06
UFD1L	0.221218	3.48e-07	5.38e-06
HCG11	-0.221217	3.48e-07	5.38e-06
CAPRIN2	0.221212	3.48e-07	5.38e-06
RSPH6A	-0.221161	3.5e-07	5.41e-06
UBE2V1	0.22106	3.54e-07	5.47e-06
C20orf20	0.221033	3.56e-07	5.49e-06
ASAH1	-0.221013	3.56e-07	5.5e-06
LIPH	-0.221002	3.57e-07	5.5e-06
MPG	0.220978	3.58e-07	5.51e-06
SPON2	0.220899	3.62e-07	5.56e-06
UBE2V2	0.220859	3.63e-07	5.58e-06
ESPNL	-0.220836	3.64e-07	5.6e-06
ERCC4	-0.220826	3.65e-07	5.6e-06
RNF44	-0.220798	3.66e-07	5.61e-06
FBXL16	-0.220792	3.66e-07	5.61e-06
RCE1	0.220789	3.67e-07	5.61e-06
TRIM4	-0.220782	3.67e-07	5.61e-06
ZDHHC20	-0.220765	3.68e-07	5.62e-06
BARD1	-0.220698	3.71e-07	5.66e-06
MN1	0.220698	3.71e-07	5.66e-06
EIF3M	0.220683	3.71e-07	5.67e-06
A2ML1	-0.220656	3.73e-07	5.68e-06
BRD2	-0.220651	3.73e-07	5.68e-06
CHD6	-0.220505	3.8e-07	5.78e-06
LOC440356	-0.220418	3.84e-07	5.84e-06
ZMYM2	-0.220366	3.86e-07	5.87e-06
SDK2	0.220339	3.88e-07	5.89e-06
DSE	0.220325	3.88e-07	5.89e-06
ADH1C	-0.220303	3.89e-07	5.9e-06
RBL2	-0.220283	3.9e-07	5.91e-06
BPNT1	-0.220232	3.93e-07	5.94e-06
ZNF541	-0.220231	3.93e-07	5.94e-06
HBP1	-0.220188	3.95e-07	5.97e-06
IL6	0.220002	4.04e-07	6.11e-06
PJA1	0.219961	4.06e-07	6.13e-06
TBCB	0.219895	4.1e-07	6.17e-06
SHARPIN	0.219893	4.1e-07	6.17e-06
PAXIP1	-0.219887	4.1e-07	6.17e-06
S1PR4	-0.219853	4.12e-07	6.2e-06
KREMEN1	-0.219819	4.13e-07	6.22e-06
RIC8A	0.219746	4.17e-07	6.27e-06
ABL2	0.219742	4.17e-07	6.27e-06
HIBCH	-0.219711	4.19e-07	6.29e-06
NPR1	-0.219665	4.21e-07	6.32e-06
TRIM33	-0.219659	4.22e-07	6.32e-06
STAG1	-0.219623	4.24e-07	6.34e-06
CCDC85B	0.219458	4.32e-07	6.47e-06
ZMIZ1	-0.219342	4.39e-07	6.56e-06
UBP1	-0.219303	4.41e-07	6.58e-06
C15orf55	-0.219295	4.41e-07	6.59e-06
FREM1	-0.219257	4.43e-07	6.61e-06
SLC30A6	-0.219251	4.44e-07	6.61e-06
CTAGE1	-0.219246	4.44e-07	6.61e-06
RCBTB2	-0.219234	4.45e-07	6.62e-06
ZNF721	-0.219182	4.47e-07	6.65e-06
MYB	-0.219173	4.48e-07	6.66e-06
RNF25	0.219037	4.55e-07	6.76e-06
PPIE	0.218872	4.65e-07	6.9e-06
CCS	0.218696	4.75e-07	7.04e-06
MTA3	-0.218689	4.75e-07	7.04e-06
FLRT3	0.218677	4.76e-07	7.05e-06
AP1B1	-0.218672	4.76e-07	7.05e-06
SDC4	0.218577	4.82e-07	7.13e-06
NR4A2	-0.218554	4.83e-07	7.14e-06
PLEKHH3	-0.218533	4.85e-07	7.15e-06
HSPA14	-0.21853	4.85e-07	7.15e-06
MFAP2	0.218524	4.85e-07	7.15e-06
HOXC9	0.218499	4.87e-07	7.17e-06
CD63	0.218489	4.87e-07	7.17e-06
CCNT2	-0.218406	4.92e-07	7.24e-06
ORMDL2	0.218318	4.98e-07	7.31e-06
TP53INP1	-0.218231	5.03e-07	7.39e-06
MTPAP	-0.218214	5.04e-07	7.4e-06
FKBP3	0.218148	5.08e-07	7.45e-06
PNPLA3	-0.21807	5.13e-07	7.52e-06
MFSD10	0.218066	5.13e-07	7.52e-06
MRPL28	0.218014	5.17e-07	7.56e-06
C4orf29	-0.218002	5.17e-07	7.57e-06
ZNF398	-0.217813	5.3e-07	7.74e-06
PTTG1	0.217756	5.33e-07	7.79e-06
RBX1	0.217654	5.4e-07	7.88e-06
ACADM	-0.217585	5.45e-07	7.93e-06
NCRNA00086	-0.21758	5.45e-07	7.93e-06
FAM13B	-0.217578	5.45e-07	7.93e-06
BCL2L10	-0.217543	5.47e-07	7.96e-06
RBM16	-0.217534	5.48e-07	7.97e-06
ERP44	0.217482	5.51e-07	8.01e-06
C3orf34	-0.217461	5.53e-07	8.02e-06
MAN1A2	-0.21746	5.53e-07	8.02e-06
IGFL2	0.217415	5.56e-07	8.06e-06
C5orf15	0.217289	5.65e-07	8.18e-06
DAG1	-0.217201	5.71e-07	8.26e-06
NOS3	-0.217147	5.75e-07	8.31e-06
SF3A1	-0.217139	5.75e-07	8.31e-06
BAX	0.217039	5.82e-07	8.41e-06
KDELC1	0.217032	5.83e-07	8.41e-06
CDC25B	0.216998	5.85e-07	8.43e-06
SLC9A3R1	-0.216997	5.85e-07	8.43e-06
GPR120	-0.216946	5.89e-07	8.48e-06
NIPBL	-0.216903	5.92e-07	8.52e-06
TAF4	-0.216845	5.96e-07	8.57e-06
TMEM220	-0.216816	5.98e-07	8.6e-06
KCNK5	-0.216809	5.99e-07	8.6e-06
LIMD1	-0.216802	5.99e-07	8.6e-06
SNCAIP	-0.216791	6e-07	8.61e-06
DPM2	0.216748	6.03e-07	8.65e-06
PPM1B	-0.216735	6.04e-07	8.65e-06
SREBF1	-0.216727	6.05e-07	8.66e-06
ZDHHC8P1	0.216705	6.06e-07	8.67e-06
CHERP	-0.216678	6.08e-07	8.7e-06
RMND5B	-0.216659	6.1e-07	8.71e-06
KLF3	-0.216554	6.18e-07	8.82e-06
FAM101B	0.216514	6.21e-07	8.85e-06
RRP1B	-0.216462	6.25e-07	8.9e-06
TIMP3	0.21639	6.3e-07	8.97e-06
BMP7	-0.216308	6.37e-07	9.05e-06
EIF5AL1	0.216306	6.37e-07	9.05e-06
ETV3L	-0.216284	6.38e-07	9.07e-06
FASN	-0.216216	6.44e-07	9.14e-06
MTF1	-0.21621	6.44e-07	9.14e-06
DISC1	-0.216207	6.44e-07	9.14e-06
ELOF1	0.216192	6.46e-07	9.14e-06
IREB2	-0.216191	6.46e-07	9.14e-06
HEATR1	-0.21619	6.46e-07	9.14e-06
COX8A	0.216142	6.5e-07	9.19e-06
DAD1	0.216117	6.52e-07	9.21e-06
KIAA0494	-0.216098	6.53e-07	9.22e-06
TANC1	-0.216091	6.54e-07	9.22e-06
MUC4	-0.216041	6.58e-07	9.27e-06
GRAMD1C	-0.215987	6.62e-07	9.33e-06
ERMP1	-0.215971	6.63e-07	9.33e-06
UBXN4	-0.215969	6.63e-07	9.33e-06
ACSF2	0.21595	6.65e-07	9.35e-06
ELF2	-0.215884	6.7e-07	9.41e-06
JMY	-0.215882	6.7e-07	9.41e-06
TTC13	-0.215877	6.71e-07	9.41e-06
STS	-0.215868	6.72e-07	9.42e-06
VASP	0.215823	6.75e-07	9.46e-06
ZFP3	-0.215807	6.77e-07	9.47e-06
HTR3A	-0.215799	6.77e-07	9.47e-06
TPRKB	0.215797	6.77e-07	9.47e-06
PDE12	-0.215719	6.84e-07	9.56e-06
C4orf34	-0.215697	6.86e-07	9.58e-06
EXOC8	-0.215625	6.92e-07	9.65e-06
PDIA3	0.215571	6.96e-07	9.71e-06
CEACAM7	-0.215528	7e-07	9.75e-06
RBBP4	-0.215421	7.09e-07	9.87e-06
BOD1	0.215362	7.14e-07	9.94e-06
CBX2	-0.215352	7.15e-07	9.94e-06
TMC4	-0.215325	7.17e-07	9.97e-06
TBCA	0.215292	7.2e-07	1e-05
TAGLN3	0.215239	7.25e-07	1.01e-05
PSG9	0.21523	7.26e-07	1.01e-05
C10orf4	0.215228	7.26e-07	1.01e-05
VPS29	0.2152	7.28e-07	1.01e-05
ATG12	0.215133	7.34e-07	1.02e-05
ITGB8	-0.215099	7.37e-07	1.02e-05
NSUN3	-0.215096	7.38e-07	1.02e-05
RNF208	-0.215088	7.38e-07	1.02e-05
EIF2B2	0.215057	7.41e-07	1.02e-05
SEMA4G	-0.215026	7.44e-07	1.03e-05
SREBF2	-0.215024	7.44e-07	1.03e-05
CLINT1	-0.214949	7.51e-07	1.03e-05
DCLRE1A	-0.214945	7.51e-07	1.03e-05
ZYX	0.214932	7.52e-07	1.03e-05
SCGB1A1	-0.214888	7.56e-07	1.04e-05
GPBP1L1	-0.214867	7.58e-07	1.04e-05
LMAN1L	-0.214818	7.63e-07	1.05e-05
KIAA0182	-0.214807	7.64e-07	1.05e-05
NNT	-0.214781	7.66e-07	1.05e-05
SLC5A5	-0.214776	7.67e-07	1.05e-05
ARID4B	-0.214767	7.68e-07	1.05e-05
ANAPC1	-0.21475	7.69e-07	1.05e-05
ABCB10	-0.214723	7.72e-07	1.05e-05
GRHL2	-0.214714	7.72e-07	1.06e-05
GDNF	0.214705	7.73e-07	1.06e-05
DIP2A	-0.214702	7.74e-07	1.06e-05
KIAA1543	-0.214649	7.79e-07	1.06e-05
ZNF792	-0.21463	7.8e-07	1.06e-05
TAF1	-0.214624	7.81e-07	1.06e-05
CLIC1	0.214615	7.82e-07	1.06e-05
TXNDC16	-0.214614	7.82e-07	1.06e-05
SCHIP1	0.214571	7.86e-07	1.07e-05
VEGFB	0.214542	7.89e-07	1.07e-05
PROS1	-0.214534	7.89e-07	1.07e-05
SFRS2IP	-0.214517	7.91e-07	1.07e-05
ANKRD16	-0.214473	7.95e-07	1.08e-05
C9orf45	-0.214454	7.97e-07	1.08e-05
TNFRSF13C	-0.214434	7.99e-07	1.08e-05
ZNF429	-0.214383	8.04e-07	1.09e-05
MLLT10	-0.214379	8.04e-07	1.09e-05
CXADRP2	-0.214359	8.06e-07	1.09e-05
NCCRP1	-0.214334	8.09e-07	1.09e-05
CLDN19	-0.214201	8.22e-07	1.11e-05
THBS1	0.214164	8.25e-07	1.11e-05
C2orf86	-0.214146	8.27e-07	1.11e-05
PCF11	-0.214133	8.29e-07	1.12e-05
ZNF470	-0.214111	8.31e-07	1.12e-05
ARTN	0.214058	8.36e-07	1.12e-05
ANXA2P3	0.213989	8.43e-07	1.13e-05
RFTN2	-0.213949	8.47e-07	1.14e-05
GABRQ	-0.213938	8.48e-07	1.14e-05
TMEM11	0.213888	8.53e-07	1.14e-05
HCFC1	-0.213868	8.55e-07	1.15e-05
TSPYL3	-0.21386	8.56e-07	1.15e-05
EFS	-0.213821	8.6e-07	1.15e-05
CNOT6L	-0.213809	8.62e-07	1.15e-05
SNF8	0.213802	8.62e-07	1.15e-05
KDELR1	0.213781	8.65e-07	1.15e-05
ZBTB33	-0.213729	8.7e-07	1.16e-05
MPHOSPH8	-0.21372	8.71e-07	1.16e-05
NCK2	-0.213716	8.71e-07	1.16e-05
AACSL	-0.213712	8.72e-07	1.16e-05
UBE2S	0.213682	8.75e-07	1.16e-05
SRCAP	-0.213678	8.75e-07	1.16e-05
SMURF2	0.21367	8.76e-07	1.16e-05
CACNB4	-0.213655	8.78e-07	1.17e-05
CYP7B1	-0.2136	8.83e-07	1.17e-05
LOC100131193	-0.213543	8.9e-07	1.18e-05
CDK12	-0.213522	8.92e-07	1.18e-05
NAA25	-0.213378	9.07e-07	1.2e-05
LOC340508	0.213348	9.11e-07	1.21e-05
WDSUB1	-0.213258	9.21e-07	1.22e-05
ATP8B1	-0.213236	9.23e-07	1.22e-05
ZNF619	-0.213187	9.28e-07	1.23e-05
SYT16	0.213156	9.32e-07	1.23e-05
PRKCE	-0.213156	9.32e-07	1.23e-05
ZNF192	-0.213107	9.37e-07	1.24e-05
C15orf28	-0.213096	9.39e-07	1.24e-05
RDH14	0.213082	9.4e-07	1.24e-05
DLG3	-0.213065	9.42e-07	1.24e-05
YME1L1	-0.213057	9.43e-07	1.24e-05
ZPLD1	0.212895	9.62e-07	1.26e-05
RDH10	-0.212888	9.62e-07	1.26e-05
SPDYE5	-0.212887	9.63e-07	1.26e-05
ITPR1	-0.212853	9.66e-07	1.27e-05
GNL3L	-0.21284	9.68e-07	1.27e-05
TTC30B	-0.212833	9.69e-07	1.27e-05
LOC100134259	0.212822	9.7e-07	1.27e-05
RALGAPB	-0.212761	9.77e-07	1.28e-05
EPB41L3	-0.212708	9.83e-07	1.29e-05
TAF1D	0.212693	9.85e-07	1.29e-05
SPATA13	-0.212672	9.88e-07	1.29e-05
POMP	0.212472	1.01e-06	1.32e-05
C15orf24	0.212453	1.01e-06	1.32e-05
USP30	-0.212375	1.02e-06	1.33e-05
CXCR2	-0.212375	1.02e-06	1.33e-05
TSPAN5	0.212367	1.02e-06	1.33e-05
FAM124B	-0.212361	1.03e-06	1.33e-05
CAMK2N2	0.212341	1.03e-06	1.34e-05
LIN37	0.212253	1.04e-06	1.35e-05
DUSP2	-0.212225	1.04e-06	1.35e-05
TRIM32	0.212215	1.04e-06	1.35e-05
HSF2BP	0.21221	1.04e-06	1.35e-05
MPZL3	-0.212194	1.05e-06	1.36e-05
CASZ1	-0.212159	1.05e-06	1.36e-05
TRPV6	-0.212132	1.05e-06	1.36e-05
ANXA2P2	0.212119	1.06e-06	1.36e-05
C9orf172	-0.212039	1.07e-06	1.38e-05
PGLYRP3	-0.212002	1.07e-06	1.38e-05
ZBTB39	-0.211993	1.07e-06	1.38e-05
RP9P	0.211961	1.08e-06	1.39e-05
MED15	0.211914	1.08e-06	1.39e-05
POM121C	-0.211906	1.08e-06	1.39e-05
BMI1	-0.211898	1.08e-06	1.39e-05
CD40LG	-0.211856	1.09e-06	1.4e-05
SPACA4	-0.211738	1.1e-06	1.42e-05
DTD1	0.211671	1.11e-06	1.43e-05
PHLPP1	-0.211668	1.11e-06	1.43e-05
SEC61G	0.211666	1.11e-06	1.43e-05
PDGFA	0.211625	1.12e-06	1.44e-05
ACD	0.211609	1.12e-06	1.44e-05
SLC10A1	-0.211605	1.12e-06	1.44e-05
LOC285033	-0.211584	1.12e-06	1.44e-05
PRNP	0.21151	1.13e-06	1.45e-05
TLR10	-0.211497	1.14e-06	1.45e-05
TBC1D5	-0.211428	1.15e-06	1.46e-05
ANXA2P1	0.211401	1.15e-06	1.47e-05
SLC25A10	-0.211388	1.15e-06	1.47e-05
SMARCC2	-0.21138	1.15e-06	1.47e-05
SH3BGRL2	-0.21138	1.15e-06	1.47e-05
RNF165	-0.211352	1.16e-06	1.47e-05
ZNF238	-0.211335	1.16e-06	1.47e-05
GK3P	-0.21129	1.16e-06	1.48e-05
MRPL23	0.21127	1.17e-06	1.48e-05
ZNF786	-0.21125	1.17e-06	1.49e-05
ARAP2	-0.211219	1.17e-06	1.49e-05
KDM3B	-0.211186	1.18e-06	1.5e-05
UPF1	-0.211184	1.18e-06	1.5e-05
CHL1	-0.211158	1.18e-06	1.5e-05
SGK196	-0.211136	1.19e-06	1.5e-05
RGS3	0.211131	1.19e-06	1.5e-05
FBXO28	-0.211125	1.19e-06	1.5e-05
ZFPL1	0.211105	1.19e-06	1.51e-05
ZNF670	-0.211097	1.19e-06	1.51e-05
SRP19	0.211062	1.2e-06	1.51e-05
SLC9A8	-0.211039	1.2e-06	1.51e-05
PSMC3IP	0.211036	1.2e-06	1.51e-05
SLC7A2	-0.211029	1.2e-06	1.51e-05
DIS3L	-0.210923	1.22e-06	1.53e-05
GATA6	0.210912	1.22e-06	1.53e-05
INO80D	-0.210902	1.22e-06	1.53e-05
INF2	0.210896	1.22e-06	1.53e-05
TRIM17	-0.210869	1.22e-06	1.54e-05
PDPR	-0.210851	1.23e-06	1.54e-05
TEC	-0.210847	1.23e-06	1.54e-05
SEL1L3	-0.210828	1.23e-06	1.54e-05
MMP9	0.210825	1.23e-06	1.54e-05
FLVCR1	-0.210788	1.24e-06	1.55e-05
GCN1L1	-0.21072	1.25e-06	1.56e-05
GPR114	-0.21069	1.25e-06	1.56e-05
TMCO4	-0.210685	1.25e-06	1.56e-05
KCNG3	-0.21063	1.26e-06	1.57e-05
CREG2	0.210584	1.27e-06	1.58e-05
ASTN2	-0.210546	1.27e-06	1.59e-05
CIDEB	-0.210531	1.27e-06	1.59e-05
TCEAL6	0.210469	1.28e-06	1.6e-05
FKBP2	0.210458	1.29e-06	1.6e-05
FAM177A1	0.210448	1.29e-06	1.6e-05
PARD6A	-0.2103	1.31e-06	1.63e-05
ARPC1B	0.210296	1.31e-06	1.63e-05
NUFIP2	-0.210278	1.31e-06	1.63e-05
PANX1	0.210273	1.31e-06	1.63e-05
COPZ2	0.210244	1.32e-06	1.64e-05
GTF2A1	-0.210214	1.32e-06	1.64e-05
RCN1	0.210143	1.33e-06	1.65e-05
FAM53C	-0.210126	1.34e-06	1.66e-05
RAP1B	0.210123	1.34e-06	1.66e-05
NMNAT3	-0.210088	1.34e-06	1.66e-05
CRIP1	0.210017	1.35e-06	1.67e-05
RTN4	0.20994	1.37e-06	1.69e-05
AEBP2	-0.209918	1.37e-06	1.69e-05
CX3CR1	-0.209911	1.37e-06	1.69e-05
GSTA3	-0.209869	1.38e-06	1.7e-05
PCGF5	-0.20984	1.38e-06	1.7e-05
ELF1	-0.209746	1.4e-06	1.72e-05
DENND1B	-0.209688	1.41e-06	1.73e-05
ZNF493	-0.209683	1.41e-06	1.73e-05
FSIP1	0.209538	1.43e-06	1.76e-05
FAM96B	0.209518	1.44e-06	1.77e-05
MON2	-0.209514	1.44e-06	1.77e-05
RNF168	-0.209505	1.44e-06	1.77e-05
STARD7	-0.209398	1.46e-06	1.79e-05
NXT2	-0.209392	1.46e-06	1.79e-05
RUFY3	-0.209377	1.46e-06	1.79e-05
KCNMA1	0.209321	1.47e-06	1.8e-05
FCGBP	-0.209288	1.48e-06	1.81e-05
TMEM93	0.209244	1.48e-06	1.81e-05
KIAA0495	-0.209227	1.49e-06	1.82e-05
NDUFS4	0.209184	1.49e-06	1.83e-05
ADH7	-0.209145	1.5e-06	1.83e-05
ACTR10	0.209131	1.5e-06	1.83e-05
CPLX3	-0.209075	1.51e-06	1.85e-05
HCFC1R1	0.209064	1.52e-06	1.85e-05
NRP2	0.209053	1.52e-06	1.85e-05
GPR160	-0.209047	1.52e-06	1.85e-05
MUTED	-0.209043	1.52e-06	1.85e-05
PTER	-0.208959	1.53e-06	1.87e-05
SEC1	-0.208899	1.55e-06	1.88e-05
EDNRA	0.208892	1.55e-06	1.88e-05
RBP5	-0.208863	1.55e-06	1.88e-05
NFIC	-0.208804	1.56e-06	1.89e-05
MFSD9	-0.208803	1.56e-06	1.89e-05
ARID4A	-0.208781	1.57e-06	1.9e-05
KHK	-0.208747	1.57e-06	1.9e-05
LOC440461	-0.208673	1.59e-06	1.92e-05
POLR1A	-0.208665	1.59e-06	1.92e-05
SH3TC2	0.208662	1.59e-06	1.92e-05
SLC22A20	-0.208657	1.59e-06	1.92e-05
ACTG1	0.208631	1.59e-06	1.92e-05
CD302	-0.208612	1.6e-06	1.93e-05
NAT14	0.208599	1.6e-06	1.93e-05
AKAP8	-0.208591	1.6e-06	1.93e-05
SOCS7	-0.208584	1.6e-06	1.93e-05
YKT6	0.208544	1.61e-06	1.94e-05
ARHGEF10L	-0.208533	1.61e-06	1.94e-05
HNRNPUL1	-0.208524	1.61e-06	1.94e-05
DERL2	0.208441	1.63e-06	1.96e-05
CXCL2	0.208379	1.64e-06	1.97e-05
DDX6	-0.208346	1.65e-06	1.98e-05
KLHDC10	-0.208326	1.65e-06	1.98e-05
CHCHD1	0.208282	1.66e-06	1.99e-05
PCGF1	0.208231	1.67e-06	2e-05
PYGO2	-0.208228	1.67e-06	2e-05
LCN1	0.208227	1.67e-06	2e-05
CGB1	0.208224	1.67e-06	2e-05
RAPGEF6	-0.208185	1.68e-06	2.01e-05
CACHD1	-0.208147	1.69e-06	2.02e-05
DSP	-0.208114	1.69e-06	2.02e-05
SIDT1	-0.208065	1.7e-06	2.03e-05
MTOR	-0.208065	1.7e-06	2.03e-05
BNIPL	-0.208059	1.71e-06	2.03e-05
ZMAT3	-0.208029	1.71e-06	2.04e-05
NUDT22	0.208003	1.72e-06	2.04e-05
C18orf21	0.20793	1.73e-06	2.06e-05
CDK19	-0.207885	1.74e-06	2.07e-05
C8orf75	0.207881	1.74e-06	2.07e-05
RASEF	-0.20779	1.76e-06	2.09e-05
LONRF1	-0.20773	1.77e-06	2.1e-05
HPN	-0.207723	1.77e-06	2.1e-05
REL	-0.207705	1.78e-06	2.11e-05
TCF20	-0.207619	1.8e-06	2.13e-05
TMPRSS11BNL	-0.207582	1.8e-06	2.13e-05
GAPT	-0.207569	1.81e-06	2.14e-05
HPGDS	-0.207559	1.81e-06	2.14e-05
TMPRSS4	-0.20755	1.81e-06	2.14e-05
KCNC3	-0.20752	1.82e-06	2.14e-05
LRP1B	-0.207436	1.83e-06	2.16e-05
2020-03-08	-0.207391	1.84e-06	2.17e-05
C14orf119	0.207262	1.87e-06	2.21e-05
APPL2	-0.207234	1.88e-06	2.21e-05
C3orf39	-0.207218	1.88e-06	2.21e-05
PLCD4	0.207166	1.89e-06	2.23e-05
MUDENG	-0.20713	1.9e-06	2.23e-05
SLC12A6	-0.207125	1.9e-06	2.24e-05
PTCD1	-0.207085	1.91e-06	2.24e-05
C1QL3	-0.207038	1.92e-06	2.26e-05
ARHGAP27	-0.207012	1.93e-06	2.26e-05
C17orf101	0.206984	1.93e-06	2.27e-05
HINT2	0.206971	1.94e-06	2.27e-05
PKP4	-0.206893	1.95e-06	2.29e-05
MAST3	-0.206893	1.95e-06	2.29e-05
ST6GALNAC1	-0.206834	1.97e-06	2.3e-05
LOC100132111	-0.206827	1.97e-06	2.3e-05
AFF3	-0.206802	1.98e-06	2.31e-05
FMO5	-0.206778	1.98e-06	2.31e-05
SMAD9	-0.206704	2e-06	2.33e-05
EIF5A2	0.206664	2.01e-06	2.34e-05
CST3	0.206655	2.01e-06	2.34e-05
ZNF135	-0.2066	2.02e-06	2.36e-05
PIN4	0.206556	2.03e-06	2.37e-05
IFT20	0.206555	2.03e-06	2.37e-05
IKBKE	-0.206545	2.03e-06	2.37e-05
IGFBP7	0.20654	2.04e-06	2.37e-05
MTMR3	-0.206524	2.04e-06	2.37e-05
BRWD3	-0.206517	2.04e-06	2.37e-05
FUT3	-0.206479	2.05e-06	2.38e-05
RNASEK	0.206465	2.05e-06	2.38e-05
SSR1	-0.20645	2.06e-06	2.38e-05
LOC255167	-0.206425	2.06e-06	2.39e-05
GABPA	-0.206353	2.08e-06	2.41e-05
PTGER1	-0.206312	2.09e-06	2.42e-05
LHX6	-0.206292	2.1e-06	2.42e-05
TNNT1	0.206263	2.1e-06	2.43e-05
LOC284100	-0.206233	2.11e-06	2.44e-05
PTPMT1	0.20617	2.13e-06	2.45e-05
PLEKHG6	-0.206166	2.13e-06	2.45e-05
AMN	-0.20612	2.14e-06	2.46e-05
RAB5B	-0.206113	2.14e-06	2.47e-05
STRN	-0.206102	2.14e-06	2.47e-05
PLA2G4A	-0.206092	2.14e-06	2.47e-05
GNB5	0.206067	2.15e-06	2.47e-05
CAMK2A	0.206015	2.16e-06	2.49e-05
C1orf177	-0.205899	2.19e-06	2.52e-05
DUSP19	-0.205885	2.2e-06	2.52e-05
CLDN8	-0.205863	2.2e-06	2.53e-05
NCRNA00094	0.205802	2.22e-06	2.54e-05
DNAH5	0.20578	2.22e-06	2.55e-05
ACAP2	-0.205722	2.24e-06	2.56e-05
C15orf58	-0.205516	2.29e-06	2.62e-05
MIXL1	-0.205514	2.29e-06	2.62e-05
RPS6KA5	-0.205506	2.3e-06	2.62e-05
FAM63A	-0.205502	2.3e-06	2.62e-05
TP53I13	0.205491	2.3e-06	2.63e-05
XPO5	-0.205489	2.3e-06	2.63e-05
PEX5	-0.205481	2.3e-06	2.63e-05
SYNC	0.205448	2.31e-06	2.64e-05
ZNF253	-0.20537	2.33e-06	2.66e-05
FAM3B	-0.205333	2.34e-06	2.67e-05
ATP8A2	0.205311	2.35e-06	2.67e-05
SCNN1B	-0.205295	2.35e-06	2.68e-05
PSMB6	0.205285	2.35e-06	2.68e-05
ZNF169	-0.205259	2.36e-06	2.68e-05
MAL2	-0.205256	2.36e-06	2.68e-05
P2RX6	0.205194	2.38e-06	2.7e-05
PCCB	-0.205181	2.38e-06	2.7e-05
SF3B1	-0.205144	2.39e-06	2.71e-05
TLL1	0.20513	2.4e-06	2.72e-05
POU6F2	-0.205128	2.4e-06	2.72e-05
B3GALTL	0.205087	2.41e-06	2.73e-05
RRH	-0.20507	2.41e-06	2.73e-05
MORF4L1	0.205069	2.41e-06	2.73e-05
CCDC103	0.205039	2.42e-06	2.74e-05
UPK3B	-0.205025	2.43e-06	2.74e-05
SLC25A44	-0.205005	2.43e-06	2.74e-05
SLC16A7	-0.205004	2.43e-06	2.74e-05
DGKB	-0.20497	2.44e-06	2.75e-05
DHX9	-0.204962	2.44e-06	2.75e-05
LMBRD2	-0.204946	2.45e-06	2.76e-05
ADCY3	-0.20494	2.45e-06	2.76e-05
LPHN2	-0.20484	2.48e-06	2.79e-05
ZNF365	0.204826	2.48e-06	2.79e-05
INTS3	-0.204795	2.49e-06	2.8e-05
IRGM	0.204794	2.49e-06	2.8e-05
FAM160A1	-0.204762	2.5e-06	2.81e-05
LOC728643	0.204718	2.51e-06	2.82e-05
CEBPB	0.20469	2.52e-06	2.83e-05
STRA8	-0.204659	2.53e-06	2.84e-05
C21orf7	0.204461	2.59e-06	2.9e-05
DNM3	0.204423	2.6e-06	2.91e-05
LAMB1	0.204404	2.61e-06	2.92e-05
MAGI2	-0.204351	2.62e-06	2.93e-05
GSTA4	-0.204341	2.63e-06	2.93e-05
LOC100190986	-0.204284	2.64e-06	2.95e-05
PLA2G4F	-0.20426	2.65e-06	2.96e-05
DIO3	0.204249	2.65e-06	2.96e-05
C14orf156	0.204242	2.66e-06	2.96e-05
ANG	0.204229	2.66e-06	2.96e-05
KIAA0319	-0.204215	2.66e-06	2.97e-05
PWP1	0.204173	2.68e-06	2.98e-05
RPL26L1	0.204157	2.68e-06	2.98e-05
TAF1L	-0.20412	2.69e-06	3e-05
TPR	-0.204098	2.7e-06	3e-05
UBXN2B	-0.204097	2.7e-06	3e-05
PSMA7	0.204056	2.71e-06	3.01e-05
NPHP1	0.204045	2.72e-06	3.01e-05
AHCYL2	-0.204035	2.72e-06	3.02e-05
KDM1B	-0.203972	2.74e-06	3.04e-05
HOXC4	0.203927	2.75e-06	3.05e-05
FIBP	0.203918	2.76e-06	3.05e-05
FOXF2	0.203896	2.76e-06	3.06e-05
HPDL	-0.203882	2.77e-06	3.06e-05
BRD1	-0.203826	2.79e-06	3.08e-05
UBASH3B	0.203812	2.79e-06	3.08e-05
KIAA0100	-0.203803	2.79e-06	3.08e-05
ZNF434	-0.203771	2.8e-06	3.09e-05
SETD5	-0.203754	2.81e-06	3.1e-05
IFI35	0.203752	2.81e-06	3.1e-05
ALPK1	-0.203726	2.82e-06	3.1e-05
DNAJB13	-0.203714	2.82e-06	3.11e-05
ACPL2	-0.2037	2.83e-06	3.11e-05
C15orf62	-0.203682	2.83e-06	3.11e-05
FAM27C	0.203682	2.83e-06	3.11e-05
SPRR3	-0.203665	2.84e-06	3.12e-05
MAST4	-0.203656	2.84e-06	3.12e-05
PHF14	-0.203573	2.87e-06	3.15e-05
PROCR	0.203486	2.9e-06	3.18e-05
MYL6	0.203453	2.91e-06	3.19e-05
BAT2L2	-0.203419	2.92e-06	3.2e-05
SLC25A33	-0.203385	2.93e-06	3.21e-05
BTBD16	-0.203337	2.95e-06	3.22e-05
MFSD4	-0.203314	2.95e-06	3.23e-05
DDC	-0.203295	2.96e-06	3.24e-05
OPHN1	-0.203286	2.96e-06	3.24e-05
ZNF347	-0.203284	2.96e-06	3.24e-05
RNF125	-0.203267	2.97e-06	3.24e-05
BSG	0.203231	2.98e-06	3.25e-05
MCM3APAS	-0.203202	2.99e-06	3.26e-05
FAM83B	-0.203178	3e-06	3.27e-05
CACNA2D1	-0.203163	3e-06	3.27e-05
TPD52	-0.203147	3.01e-06	3.28e-05
ICAM4	-0.203147	3.01e-06	3.28e-05
CREB3	0.203117	3.02e-06	3.29e-05
CBLL1	-0.203096	3.03e-06	3.29e-05
LOC84740	-0.203074	3.04e-06	3.3e-05
AARSD1	0.203052	3.04e-06	3.3e-05
ZNF141	-0.203048	3.04e-06	3.3e-05
NDUFA12	0.203022	3.05e-06	3.31e-05
BAT2	-0.20302	3.05e-06	3.31e-05
DHRS2	0.203002	3.06e-06	3.32e-05
C1orf123	0.202989	3.07e-06	3.32e-05
C19orf70	0.202978	3.07e-06	3.32e-05
ZBTB40	-0.202948	3.08e-06	3.33e-05
STARD13	0.202927	3.09e-06	3.34e-05
ASPG	-0.202908	3.09e-06	3.34e-05
FARP2	-0.20287	3.11e-06	3.35e-05
CYP4F3	-0.20287	3.11e-06	3.35e-05
ARHGAP4	-0.202845	3.12e-06	3.36e-05
ARFRP1	0.202817	3.13e-06	3.37e-05
DOLK	0.202811	3.13e-06	3.37e-05
CCDC124	0.202794	3.13e-06	3.38e-05
CCDC92	0.202749	3.15e-06	3.39e-05
AKAP1	-0.202616	3.2e-06	3.44e-05
EXT2	0.202608	3.2e-06	3.44e-05
RPL23AP7	0.202591	3.21e-06	3.45e-05
ICA1	-0.202518	3.23e-06	3.47e-05
FCER1A	-0.202505	3.24e-06	3.48e-05
SLC17A8	-0.202499	3.24e-06	3.48e-05
C19orf66	0.202415	3.27e-06	3.51e-05
ANKRD19	0.20241	3.27e-06	3.51e-05
PPPDE1	-0.202408	3.28e-06	3.51e-05
NHSL1	-0.202382	3.29e-06	3.52e-05
MPPED2	-0.202332	3.3e-06	3.54e-05
SLC25A22	0.20229	3.32e-06	3.55e-05
ZNF354C	-0.202266	3.33e-06	3.56e-05
RWDD1	0.202211	3.35e-06	3.58e-05
TIMP1	0.202199	3.35e-06	3.58e-05
FOXA1	-0.202196	3.36e-06	3.58e-05
ARFIP2	0.20219	3.36e-06	3.58e-05
NAAA	-0.202159	3.37e-06	3.59e-05
UBR2	-0.202134	3.38e-06	3.6e-05
PUM1	-0.202128	3.38e-06	3.6e-05
NRIP2	-0.202125	3.38e-06	3.6e-05
GCNT2	-0.20211	3.39e-06	3.61e-05
MAMDC2	0.202087	3.4e-06	3.61e-05
PPP2R2D	0.202059	3.41e-06	3.62e-05
HDAC9	0.202048	3.41e-06	3.63e-05
ZNF420	-0.202038	3.42e-06	3.63e-05
PAN3	-0.202019	3.42e-06	3.63e-05
MYCBP2	-0.202008	3.43e-06	3.64e-05
ZNF562	-0.201989	3.44e-06	3.64e-05
PPM1D	-0.201981	3.44e-06	3.64e-05
FOSL2	-0.201914	3.46e-06	3.67e-05
HIVEP1	-0.201872	3.48e-06	3.68e-05
ANKRD26	-0.201864	3.48e-06	3.69e-05
EIF4EBP2	-0.201845	3.49e-06	3.69e-05
C11orf10	0.201826	3.5e-06	3.7e-05
CCNT1	-0.201788	3.51e-06	3.71e-05
ATP8A1	-0.201664	3.56e-06	3.76e-05
ARHGEF19	-0.201663	3.56e-06	3.76e-05
PIAS2	-0.201606	3.59e-06	3.78e-05
SELS	0.201592	3.59e-06	3.79e-05
FUCA2	0.201539	3.62e-06	3.81e-05
FOXI2	-0.201529	3.62e-06	3.81e-05
LRRN4	0.201513	3.63e-06	3.81e-05
CYP2C19	-0.201511	3.63e-06	3.81e-05
B4GALT1	0.201496	3.63e-06	3.82e-05
GON4L	-0.201466	3.65e-06	3.83e-05
PLXNA2	-0.201379	3.68e-06	3.87e-05
POMGNT1	0.20135	3.69e-06	3.88e-05
RIF1	-0.20132	3.71e-06	3.89e-05
LUC7L2	-0.201308	3.71e-06	3.89e-05
GRID2IP	-0.201307	3.71e-06	3.89e-05
LOC158572	-0.201291	3.72e-06	3.9e-05
PVRL4	-0.20119	3.76e-06	3.94e-05
TACC2	-0.201175	3.77e-06	3.94e-05
PGM2	-0.201174	3.77e-06	3.94e-05
APOOL	-0.201169	3.77e-06	3.94e-05
MFNG	-0.201138	3.78e-06	3.95e-05
RHOG	0.20112	3.79e-06	3.96e-05
TAF3	-0.201058	3.82e-06	3.98e-05
NFXL1	-0.201053	3.82e-06	3.98e-05
C11orf63	0.20101	3.84e-06	4e-05
ADI1	-0.201004	3.84e-06	4e-05
CCR4	-0.200984	3.85e-06	4.01e-05
HEATR5A	-0.200978	3.85e-06	4.01e-05
NDNL2	0.200972	3.86e-06	4.01e-05
TECPR1	-0.20091	3.88e-06	4.04e-05
ADNP	-0.200898	3.89e-06	4.04e-05
CHST11	0.200847	3.91e-06	4.06e-05
BUB3	0.200831	3.92e-06	4.07e-05
FRZB	-0.200798	3.93e-06	4.08e-05
EFEMP1	0.20079	3.94e-06	4.08e-05
ZNF740	-0.200787	3.94e-06	4.08e-05
CREG1	-0.20076	3.95e-06	4.09e-05
ABLIM1	-0.20074	3.96e-06	4.1e-05
B4GALT2	0.200652	4e-06	4.14e-05
HTR1D	0.200648	4e-06	4.14e-05
MAP3K1	-0.200619	4.01e-06	4.15e-05
EML4	-0.200583	4.03e-06	4.16e-05
ZBTB37	-0.200469	4.08e-06	4.21e-05
CD99	0.200439	4.09e-06	4.23e-05
ZNF669	-0.200423	4.1e-06	4.23e-05
C14orf80	0.200418	4.1e-06	4.23e-05
C8orf80	-0.200396	4.11e-06	4.24e-05
ZNF366	-0.200283	4.17e-06	4.29e-05
DLD	-0.20027	4.17e-06	4.3e-05
VPS41	-0.200234	4.19e-06	4.31e-05
ANKRD56	-0.200219	4.2e-06	4.32e-05
TMPRSS11F	-0.200219	4.2e-06	4.32e-05
ADAM7	-0.200183	4.21e-06	4.33e-05
EDF1	0.200169	4.22e-06	4.34e-05
ZBTB12	-0.200162	4.22e-06	4.34e-05
AGFG2	-0.200003	4.3e-06	4.41e-05
DEPDC7	0.199993	4.31e-06	4.42e-05
MIOS	-0.199923	4.34e-06	4.45e-05
RALGPS1	-0.199917	4.34e-06	4.45e-05
KIF12	0.199897	4.35e-06	4.46e-05
NSUN6	-0.199841	4.38e-06	4.48e-05
LRRC1	-0.199838	4.38e-06	4.48e-05
BCL7C	0.19979	4.4e-06	4.5e-05
LOC100128640	-0.199775	4.41e-06	4.51e-05
HRSP12	0.199752	4.42e-06	4.52e-05
REST	-0.199739	4.43e-06	4.52e-05
CNOT4	-0.199695	4.45e-06	4.54e-05
STRBP	-0.199657	4.47e-06	4.56e-05
LOC646471	-0.199611	4.49e-06	4.58e-05
C16orf52	0.19958	4.51e-06	4.6e-05
CYB5A	-0.199574	4.51e-06	4.6e-05
GDPD5	0.199515	4.54e-06	4.62e-05
TUBB3	0.199506	4.55e-06	4.63e-05
NAP1L1	0.199503	4.55e-06	4.63e-05
SNX9	0.199478	4.56e-06	4.64e-05
TMPRSS2	-0.199462	4.57e-06	4.64e-05
C19orf57	-0.199459	4.57e-06	4.64e-05
CCDC127	0.199445	4.58e-06	4.65e-05
PTPN13	-0.199435	4.58e-06	4.65e-05
FRK	-0.19942	4.59e-06	4.65e-05
SORL1	0.1994	4.6e-06	4.66e-05
REEP5	0.199381	4.61e-06	4.67e-05
CSGALNACT2	0.199332	4.64e-06	4.69e-05
CACNA2D3	-0.19923	4.69e-06	4.75e-05
MCCC2	-0.199198	4.71e-06	4.76e-05
CAMK2G	-0.199187	4.71e-06	4.76e-05
ZNF471	-0.199139	4.74e-06	4.79e-05
TGFBRAP1	-0.199128	4.74e-06	4.79e-05
ELAVL2	0.199123	4.75e-06	4.79e-05
[truncated: 7,672 more rows]
