# Supplementary material for: FOXD1 expression in head and neck squamous carcinoma: a study based on TCGA, GEO and meta-analysis
Source: Biosci Rep. 2021 Jul 28;41(7):BSR20210158. doi: 10.1042/BSR20210158 (PMC8319493; doi:10.1042/BSR20210158)
Supplement: Tables S1-S3 [file BSR-2021-0158_supp1.zip › BSR-2021-0158_suppST2.xlsx]

## Sheet: Sheet1
Table S2. The main GO functions and KEGG pathways of FOXD1 related genes using STRING database
ID	Classification	Pvalue	Gene Number
GO:0005737~cytoplasm	Cellular Component	0.0360681	59
GO:0070062~extracellular exosome	Cellular Component	0.0625051	34
GO:0005576~extracellular region	Cellular Component	3.94e-05	32
GO:0005615~extracellular space	Cellular Component	9.35e-06	30
GO:0005515~protein binding	Molecular Function	0.00659978	98
GO:0005509~calcium ion binding	Molecular Function	0.0688338	12
GO:0008083~growth factor activity	Molecular Function	0.000132	9
GO:0005102~receptor binding	Molecular Function	0.0169629	9
GO:0019899~enzyme binding	Molecular Function	0.0889277	7
GO:0005125~cytokine activity	Molecular Function	0.0238852	6
GO:0045944-positive regulation of transcription from RNA polymerase II promoter	Biological Process	0.000771	21
GO:0043547~positive regulation of GTPase activity	Biological Process	0.00653566	13
GO:0008284~positive regulation of cell proliferation	Biological Process	0.00422545	12
GO:0008285~negative regulation of cell proliferation	Biological Process	0.0117959	10
GO:0001525~angiogenesis	Biological Process	0.00486607	8
GO:0007264~small GTPase mediated signal transduction	Biological Process	0.0274883	7
GO:0007267~cell-cell signaling	Biological Process	0.0314503	7
GO:0030335~positive regulation of cell migration	Biological Process	0.0287256	6
GO:0000165~MAPK cascade	Biological Process	0.0976548	6
GO:0048013~ephrin receptor signaling pathway	Biological Process	0.0084416	5
GO:0019221~cytokine-mediated signaling pathway	Biological Process	0.0339083	5
